# Supplementary material for: Elevated level of multibranched complex glycan reveals an allergic tolerance status
Source: Clin Proteomics. 2024 Jun 8;21:40. doi: 10.1186/s12014-024-09491-8 (PMC11161957; doi:10.1186/s12014-024-09491-8)
Supplement: Supplementary file 1 — Supplementary material 1. [file 12014_2024_9491_MOESM1_ESM.xlsx]

## Sheet: TS1. All peak intensities
			Group1 in green=patients treated without AIT; group 2 in blue = patients treated with AIT in the dose increaing phase; group 3 in orange=patients treated with AIT in the maitenance phase, each patients were in triplicate
		number of patients(triplicates)	1	1	1	2	2	2	3	3	3	4	4	4	5	5	5	6	6	6	7	7	7	8	8	8	9	9	9	10	10	10	11	11	11	12	12	12	13	13	13	14	14	14	15	15	15	16	16
	m/z	Composition	A01	A02	A03	A04	A05	A06	A07	A08	A09	A10	A11	A12	A13	A14	A15	A16	A17	A18	B13	B14	B15	B16	B17	B18	B19	B20	B21	B22	B23	B24	D01	D02	D03	D04	D05	D06	A01	A02	A03	A04	A05	A06	A07	A08	A09	A10	A11
1	1257.22	H5N2	194366	334342	330731	216922	314228	235840	225183	274109	221175	118798	118986	131824	145701	197630	244804	236963	207770	193439	160244	180735	171295	173440	162523	141538	124569	123804	110653	143205	201831	157836	135285	188794	149675	103002	135554	120743	160949	133478	129155	37551	73614	55558	115701	38972	108210	54604	71032
2	1282.23	H3N3F1	10371	15897	13859	16283	19620	16398	15169	17719	14580	11402	12931	13242	9305	13325	15976	21269	19304	19544	8796	9264	9730	10176	9895	7784	11003	10016	9418	11513	14593	11825	7864	10927	8083	6401	7710	7582	6182	5658	5407	3200	5741	4612	4960	2358	4660	3619	3900
3	1298.24	H4N3	12697	19794	17988	13656	18160	16757	14661	16479	14880	9293	10707	11326	8845	11109	14233	15723	14208	15618	8468	9281	8730	9071	8821	8214	8437	7951	7016	10877	11183	9473	9908	12997	8787	6739	8572	8624	6503	6104	5274	2654	5103	3197	4093	1771	4167	2337	2767
4	1339.25	H3N4	9500	13401	11272	22544	31722	26755	20190	24920	18882	30552	31897	32636	9642	13185	15352	48831	42768	40465	6894	8078	0	10545	9933	9432	11382	9649	9801	12320	15235	12565	21196	31049	22355	8281	11187	9515	5068	3796	3774	2710	5181	3917	4976	2212	5357	3909	5377
5	1419.23	H6N2	244487	405972	406364	281938	404112	308181	305459	365765	300716	190231	192865	209101	198432	269068	337904	315526	277473	255108	203906	227153	217820	259227	235849	210392	122700	118230	110954	153080	202541	163232	167605	246894	188629	135775	177789	156311	202652	157274	156963	59978	124147	94795	146600	49714	140749	77339	104081
6	1444.24	H4N3F1	14337	19355	16632	17110	22784	20042	17157	19201	17522	10249	12343	12546	9400	13127	18073	22506	21694	21066	9758	11483	10956	11945	10727	9731	10310	9467	7837	12835	16114	13655	9040	13011	9832	6874	9181	9092	7975	6941	6341	3743	7132	5093	5585	2252	5778	3118	3813
7	1484.53	H3N4F1	475559	802160	790236	1010939	1424099	1078051	951063	1168973	961835	1189964	1216389	1297360	831417	1055942	1302661	1714139	1558985	1438800	542446	609922	592287	533186	497191	460803	848030	823478	752839	655087	887806	718667	440383	677363	535512	479805	582347	520178	402668	315689	314215	238566	491550	382306	655349	237565	644981	422040	534380
8	1501.26	H4N4	28045	41917	36487	63586	92054	83423	73736	99006	77229	53200	60434	64177	26731	37050	44298	130536	107852	108654	19485	21353	20508	29528	27139	25072	26559	25534	21822	40403	37644	30548	47911	76781	58439	25172	29142	28834	18289	14053	15184	10150	20107	14730	17010	7604	16727	12428	16345
9	1541.54	H3N5	10942	18763	15104	19267	27144	21963	23276	29704	24153	13726	15623	16768	10813	15592	19117	31019	27579	25282	8083	8409	9344	10806	10458	9522	14498	14678	12202	14314	16236	14363	19793	29558	22416	8947	10612	10699	7629	5736	6202	3258	5106	4072	8596	2810	8174	3339	4854
10	1581.24	H7N2	80051	130893	126309	88134	124171	100753	93072	115351	92222	57036	58961	63612	50351	69657	85265	101623	87178	83982	68587	75311	69134	84331	73989	67262	39226	39739	35883	55393	71246	59414	53053	77299	59747	47421	60742	54520	57734	42347	44091	19344	36430	27885	42387	14666	38673	16155	20109
11	1617.28	H4N3E1	104515	171249	151036	139784	198315	152449	124310	160696	118268	88475	104128	102534	98132	114422	155297	137861	117003	134035	82703	90174	90748	74528	65458	67385	77095	79681	65734	76737	92893	80273	64759	107186	79248	86058	94396	94255	39443	26857	31732	18278	31256	24147	30841	12895	29605	16081	20039
12	1621.54	H5N3F1	31124	48984	45252	39175	56440	43796	37759	46624	36146	23309	24990	26222	22352	31157	38336	42028	37569	34805	25920	26707	25185	21698	20683	18149	20760	21960	18852	26765	31812	26398	19851	31635	21834	20152	26402	22931	18558	14612	14585	6927	14214	10151	15734	5680	15040	5780	7942
13	1647.27	H4N4F1	627653	1022990	1001127	1276251	1752198	1342704	1428503	1750904	1403446	1504332	1529115	1613820	1005210	1230788	1564468	2496245	2242311	2108221	826940	911574	875510	960847	907675	825796	953331	927014	825278	1039582	1394406	1125482	696003	1094171	866457	648857	786514	692831	739238	540502	572781	496756	991678	788965	799674	298583	808817	608545	753508
14	1663.27	H5N4	51633	80796	74328	90563	135366	116262	107522	135137	102729	56496	66626	68738	51520	67890	85224	140726	119933	119245	41049	44915	43131	46178	43317	41678	41890	41558	37122	66434	63528	47645	60671	98509	80771	46352	55135	52478	47651	32002	34849	20125	40268	28323	31111	12822	31445	19455	21855
15	1688.29	H3N5F1	81564	135148	129168	142483	196591	155879	163345	207764	161843	143472	155468	160456	138666	173370	232843	304156	275491	255140	64617	71529	69138	81383	80053	70498	90882	92714	77336	94370	127477	106203	52896	86092	63919	65411	81629	74456	69009	48051	53124	23305	41809	32326	95978	33521	92119	40381	51774
16	1703.61	H4N5	16053	23224	19760	24025	34216	30198	33323	42218	33530	19302	20813	21156	16855	21243	26273	48397	41755	41262	11478	11192	11754	16363	15995	14172	17877	16748	14294	17815	21642	17422	24928	40314	28287	11595	14212	12166	10256	7572	8172	4778	9270	6456	9563	3941	9720	5792	7306
17	1743.25	H8N2	140061	212636	211526	165424	235597	178499	157104	198890	155167	96710	101312	111443	97177	127803	162159	177755	155931	143377	121041	134055	125019	141693	131655	119044	57896	56264	49406	80028	108601	86216	92541	140734	110336	74055	98814	85846	88631	56139	64833	32947	62842	51524	65881	22670	68739	35602	49608
18	1763.29	H4N3F1E1	33267	50999	45173	39307	55725	44973	45520	56455	44945	26276	30541	29107	24766	29367	40641	40268	36385	37791	28150	30738	29521	24518	22316	22371	18349	17153	15643	26416	32860	25780	23226	37687	27637	15734	18891	17718	14046	9045	9838	4770	10536	7154	9485	3866	9205	6182	7373
19	1779.29	H5N3E1	95689	148541	146789	126060	183457	142651	126727	157638	123783	85235	92205	100185	121597	140510	194784	134187	118243	118089	93106	100239	96780	80258	74709	70385	91008	92848	78361	92299	117147	98394	59554	99724	75226	80719	96747	89873	48213	30412	34384	15707	31969	24303	39649	13798	39246	17011	20885
20	1809.28	H5N4F1	406152	645182	650429	840573	1156868	877154	939293	1159978	914542	542484	566897	607900	587520	699091	898920	1556379	1394574	1313712	540354	600003	567774	644635	589977	551485	486438	474563	415346	620258	811032	664896	438275	709751	561984	356826	422801	370245	521585	327898	378871	302746	600607	490636	472085	178366	482467	256393	315751
21	1820.31	H4N4E1	133123	205615	197930	166108	225539	173553	158587	194267	149967	94035	102073	104962	116062	137503	183113	162927	143302	147384	104824	116164	112702	80068	72416	71107	93618	91420	79153	90066	113546	94087	92436	156528	120347	96955	113137	100887	62203	36818	46845	22630	43081	32787	46138	17723	45680	17060	20832
22	1824.64	H6N4	15815	21374	19615	17987	27370	26860	20189	24204	19143	13296	15565	16688	13494	18331	20740	31813	25161	26668	13463	14475	14604	13854	14850	12098	12585	13980	12078	25442	20361	15264	12436	18239	14144	10024	11590	10140	7732	6037	6152	4074	8145	5160	5548	3144	6144	3427	4177
23	1850.3	H4N5F1	128392	193372	191082	191490	258863	199365	261468	326953	252164	174768	181448	195056	186559	225827	300373	428130	373590	363320	112445	118097	115871	208987	194164	178823	118065	114816	96852	154567	206163	166593	123925	214356	159152	114884	135560	116554	153760	89249	107194	51574	105583	80961	127123	43563	123581	75607	94449
24	1866.26	H5N5	18562	25851	24316	27095	35602	30647	31147	39664	31118	17745	18428	21712	17314	21852	29526	42558	36573	36606	14409	15225	15212	16649	16119	14949	15036	15683	12706	18455	21640	16938	17692	27733	20334	12714	14653	12789	11271	7032	9087	5755	10842	8500	8688	3853	9266	5929	6795
25	1905.22	H9N2	123599	193197	196964	216628	310060	226655	168080	207375	159058	196937	199225	216732	140681	178577	238828	221216	190281	180064	133510	148060	136758	183119	165777	151195	92831	91170	78264	114914	152925	123335	88166	141916	115265	119402	143983	127280	105486	61059	71679	44702	93305	76605	95758	34294	95054	44009	58826
26	1919.67	H4N4F1L1	15173	22546	20149	18267	24501	20193	16357	20792	15218	11504	13027	13966	11768	14668	19591	18944	17797	17636	9532	10625	10439	9831	9389	8902	9391	10131	8250	0	14346	11829	8410	13356	9955	7977	9699	8878	10326	6685	8138	4290	6932	5444	5805	2493	5629	2833	3745
27	1936.24	H5N4L1	56634	88439	85724.9	79978.5	112672	89504	77524	101255	75265	48185	54843	54929	77019	90646	120503	88471	75623.3	76811	51465	54216	52487	41031	39401.9	36224	43516.1	42224	36457	36898	52238	42033	33679	62265	47009	50896	55571	50527	42604	23787	29258	15750	31201	22335	23799	9346	25815	12281	15066
28	1941.68	H6N3E1	89964	138592	135962	131940	180486	140736	129705	162862	125624	83183	85157	96256	111390	134285	175857	134381	116102	113128	89961	97754	94706	80792	75628	67735	87555	89127	72956	85722	111472	90337	54088	93683	71062	79737	96114	81204	47845	27095	32216	16803	30757	23716	39040	14620	38236	16279	21657
29	1966.27	H4N4F1E1	76485	117489	111637	162111	228155	169931	174964	223191	173634	154761	170580	178029	119926	140240	187805	263579	236474	235912	82336	92334	84627	95686	88071	82350	103436	107540	87797	88680	115392	94072	54544	94884	72195	60190	71192	63851	45820	27114	32115	30619	60156	45778	54531	21899	56736	37438	46238
30	1982.28	H5N4E1	1246751	1904517	1957322	2120390	2787335	2155217	2027518	2482500	1986221	1690165	1770225	1858484	1665831	1933953	2383887	2157181	1944555	1890408	1379092	1515797	1470528	1198487	1133665	1068677	1341768	1332050	1139400	1026661	1323260	1065200	1259123	2000508	1658058	1242616	1408775	1229305	776097	445903	539672	353779	694241	551760	589340	232514	616554	415246	506196
31	2012.31	H5N5F1	68576	105382	105622	75698	108199	81792	113939	145810	111446	45791	45997	50308	71973	80885	111891	139758	125615	122655	58221	62541	60866	82307	74281	68187	40804	40262	33337	57863	77177	62606	54001	96268	75894	44116	53407	48136	68426	36058	46051	24662	50172	35916	50569	18826	50712	24856	31631
32	2023.29	H4N5E1	35726	54676	51561	44012	62055	47718	65085	79865	60008	34521	38293	41955	41217	49050	62508	63256	59932	62153	25325	28253	28023	40285	40912	36115	24580	25797	22729	33100	41560	33891	51271	84292	66329	20146	23005	21943	16874	9980	12525	6506	14703	10601	16391	5604	15451	9828	12950
33	2028.27	H6N5	28817	44446	40759	38984	51967	41823	36707	43247	33442	21881	26351	28195	26182	29506	39957	47530	42267	41688	20118	23302	23649	23209	23306	20226	19182	19537	16197	23560	29597	23145	20219	31142	25758	17043	18435	17340	14014	7944	8598	5289	11247	8575	9234	3489	8898	6802	8001
34	2053.8	H4N6F1	21902	32666	30593	32766	44747	36376	30750	38743	29592	20572	25772	24401	20144	24783	33294	39129	37580	35934	35783	40400	36730	19104	18305	17710	15904	16016	14686	16027	20743	17393	18624	29481	24384	15948	19106	16606	25240	16245	16448	10501	19902	14123	11837	4577	12573	8493	9899
35	2067.68	H10N2	19605	29433	27574	28419	39196	30144	21790	26181	20842	22581	24493	26252	20138	23782	32036	29191	25935	25954	18303	20442	17995	19164	19039	16057	11894	12012	10469	16124	19704	17254	13239	20234	14800	12746	15580	13225	11664	6979	8531	5256	10189	7722	7929	2986	7663	5564	6656
36	2082.29	H5N4F1L1	97083	153442	147595	130305	178143	138187	124020	155995	122887	73694	82971	84367	100445	111801	151361	156777	137064	143079	86701	96802	93298	82313	77274	73521	69867	71366	58240	71654	96089	76852	61872	104056	81623	84172	95482	86363	70864	37081	47666	30817	56873	44746	51741	20058	53022	28971	34257
37	2098.71	H6N4L1	27778	46025	41425	36582	50657	39299	32388	39573	31138	25011	32694	32485	29912	33784	40857	42442	40773	39471	24095	25395	22476	26007	23588	22924	19982	21281	17932	22798	28726	23350	20284	33185	24167	18279	21972	20492	10670	6747	8157	4536	10057	7113	7955	2883	8423	6280	6997
38	2123.75	H4N5F1L1	19685	31108	27374	28165	35554	28532	21722	27829	21189	17714	20434	20146	18356	22309	29927	29650	25888	27453	15129	16091	16721	15380	15797	13223	13606	14133	11255	14556	19041	15189	11634	20516	15646	13408	14396	12856	67601	37225	53304	30106	55538	42761	32190	12566	34444	14849	17737
39	2128.28	H5N4F1E1	668962	1060929	1096146	1118143	1466166	1132924	1118964	1381623	1095883	745134	767044	810453	816641	943835	1171095	1449416	1309742	1263393	744864	829440	795600	791046	745334	709723	646830	643105	539585	655375	857256	674018	613774	984470	799541	471033	544459	467648	408268	229389	278658	188437	365637	300333	336743	129575	349138	258911	313570
40	2140.3	H5N5L1	239829	379289	419766	371445	472366	331067	319076	376239	285177	306006	367999	418803	324986	328572	426915	391286	390153	379790	237862	301287	269497	280648	277651	263452	233759	255996	208075	185135	235411	176667	242515	363799	289434	232614	267153	240538	81473	39260	47431	38765	81904	64488	76493	25015	87499	92443	105324
41	2144.75	H6N4E1	37989	56517	56767	50381	69291	61221	44148	58621	40975	40733	44711	51523	35734	46613	59469	63611	56595	55672	35931	34408	36260	33872	33399	30546	32824	30466	26542	39457	38217	28772	27587	46359	37621	27217	28942	26951	14642	9547	9882	6541	12866	10124	10709	4406	11743	9478	11674
42	2158.78	H5N5F2	18761	30602	27876	24554	32870	26876	20885	26280	19503	17466	18584	19195	18832	22771	29238	27262	25495	26341	17032	17227	17106	17055	17298	16876	13365	12453	11297	14816	17260	14160	11905	20306	14618	13832	15060	14403	9927	6857	8019	5007	10211	6745	8095	3249	7556	4770	6153
43	2169.8	H4N5F1E1	49649	77099	76369	63934	85790	65954	64411	86330	66982	54550	60269	57816	59873	70233	89952	88687	82750	82691	34892	39168	37195	48848	46106	43567	35161	34844	29138	38489	51938	41327	42309	71527	55449	30607	33919	29933	23544	14183	16400	8298	17970	12677	17874	6875	17861	14692	18461
44	2174.8	H6N5F1	16708	25763	23007	23233	29720	23710	19135	23752	18159	0	0	16829	15011	16913	24013	23347	21480	21980	13127	13189	13170	13469	11629	12393	11555	0	9662	13368	17066	14332	10985	17526	13656	11404	13013	12218	9169	6223	6555	4105	7945	5358	5565	2371	5497	3338	4300
45	2185.3	H5N5E1	69549	109610	108841	105538	145320	109066	155435	194949	147304	69132	75735	81311	99770	110364	144020	157791	139950	135307	57491	63771	59949	81630	71815	69320	59155	57569	51916	61088	81046	63791	128760	211214	170921	42533	50545	43863	42678	26220	32817	20445	40145	33839	36546	13553	37538	20884	25559
46	2209.29	H5N4L2	45730	79047	70353	63455	88364	64262	54921	75880	54174	40023	45046	43825	47973	58489	78336	71509	66389	67981	39007	39811	41535	36598	34392	32667	32456	33736	27620	31419	41862	32827	28100	49068	37085	37520	41070	35134	25531	15878	19057	11622	20952	15347	17934	7258	17088	10262	12796
47	2227.81	H5N5E1Ac1	38805	61797	57185	56829	72139	58835	45247	57198	42884	40604	44697	45158	42736	45417	62495	63864	56622	60212	35711	38652	35991	35582	32035	33701	30893	29856	27338	30635	34684	28868	30600	48777	39812	33156	36068	31993	29352	18113	20446	13912	25862	19303	20291	8369	19463	16342	17703
48	2231.7	H6N6	24224	36627	32845	24980	32913	28201	25810	36153	26864	17108	19105	20772	20413	22867	30221	30102	30265	28584	17598	18373	17684	19766	18942	18606	13466	14073	11113	15763	19663	17132	16558	27424	20453	12846	14380	14082	10633	7805	8344	4572	8693	6285	6982	2882	7101	5147	6539
49	2255.28	H5N4L1E1	626835	1038072	1020277	1087302	1406073	1078598	945426	1193976	950851	742085	767477	800513	984604	1128042	1375066	1140849	1041908	1020280	761146	819429	818916	649814	624550	615608	620624	616571	517661	496047	633543	509063	565527	906766	744166	741058	814359	730469	388492	239344	282395	183623	336811	274556	277508	111659	290446	227820	267671
50	2269.35	H5N5E1Ac2	20493	31866	28292	27734	36261	29525	23798	29121	20435	20045	23436	26142	19937	21967	30105	28261	27292	28494	18481	19073	18258	17885	17386	17907	14935	16060	15106	17067	19540	16400	15200	24687	19291	17227	17911	15586	39266	23819	30127	20653	34452	27502	20698	9520	20326	12352	13140
51	2285.31	H5N5F1L1	86460	113228	102177	107178	127625	100181	82138	105407	79470	66975	87440	95090	80405	91104	110626	101546	100941	93968	64855	69824	68258	62620	60329	62448	60881	57631	45300	57246	71638	59470	55659	85103	62546	63005	68030	64098	32169	18184	22308	15424	26087	23134	23542	8376	31883	19337	26286
52	2301.32	H5N4E2	3170180	4625782	4752193	4758295	5445772	4556816	4336137	4818631	4419777	4826089	4611644	4766684	4098690	4894603	4837193	5021502	4605021	4394723	4371931	4613096	4749449	4366079	4456723	4168309	4536094	4365717	4110634	3946167	4662052	3906928	3939257	4792420	4559383	4421975	4581254	4311126	2224115	1557370	1716845	1340407	2541386	2061663	2171731	977461	2382182	2238960	2518346
53	2320.6	H6N5F2	30351	47347	40178	37526	49832	49636	28699	38154	28013	26925	31651	36175	25374	32599	36316	45295	38652	39217	26349	24652	24260	23046	24185	22473	22875	24734	20375	35776	30982	25528	19955	32109	27816	23592	23871	22959	8976	7652	6736	4815	8046	5905	6417	3458	6666	5146	5360
54	2326.83	H4N6F1L1	27669	44546	42151	40008	55148	40842	35178	46469	33520	31597	30709	30554	26242	31020	41838	44680	42893	42781	34894	35776	38607	24398	23506	23547	20799	21159	17628	19759	27169	22908	18921	33146	27377	23782	26120	22561	13374	9484	10718	7660	13150	10397	9967	3970	10296	7996	9670
55	2331.34	H5N5F1E1	302240	496422	495048	266902	362054	270343	496337	634273	485615	198102	196831	208815	286002	327196	409817	485121	448963	435531	281984	307298	306698	400864	384358	372146	126739	125415	109474	188206	251271	198685	344343	552402	456564	157905	182505	162434	197020	118852	142168	63325	119786	99200	133367	50586	135563	106631	124835
56	2347.31	H6N5E1	80606	134268	128551	147933	192591	149036	122435	154493	120288	146619	152659	170760	99097	113832	142642	159552	143146	141988	83112	90670	86407	70732	66982	64518	77302	75669	62907	55942	71376	56200	78406	130554	102847	68582	74503	66636	41696	26365	28339	17639	34100	27986	22965	10078	25824	27463	33415
57	2355.26	H5N4F1L2	70533	119283	105319	87638	119738	88191	94478	122290	91823	57107	59041	56298	75658	82222	114672	109240	102007	105860	69433	73676	77605	56036	57417	56856	58032	56360	45314	56736	68273	55301	45402	77074	59417	64658	70063	65844	66313	41488	51666	31806	55903	44409	48868	18002	49472	27095	29990
58	2372.3	H4N6F1E1	81424	131329	123619	139440	184030	141561	134633	166703	124469	106790	113072	120774	76963	89412	118618	189104	171848	172167	237752	259382	258859	98519	97904	94319	74552	73792	62148	60144	78670	64361	87608	154881	119793	94525	108305	95629	29852	16965	22784	18098	30653	24660	23271	10170	24487	32283	37993
59	2401.33	H5N4F1L1E1	113256	194805	179879	161721	219281	162894	179485	236905	176695	169540	179808	188007	171810	198944	260841	209460	196842	195519	107026	114335	116590	141885	133887	136262	139208	139823	115769	80329	109201	87552	93820	167603	133800	132407	149066	130808	53155	31691	39468	30121	55306	44520	66025	25350	67720	47133	55358
60	2412.83	H5N5L2	0	18696	15764	0	20080	16628	12491	16321.6	12189.3	11220	12751	12561	10644.2	12619	15969	17240	15444	16929.6	9865.22	10797	10667	10904	10112	8560	0	8281	0	10093	0	0	8026.01	11287	10025	8406	8791	8376	5938.75	5086.99	5498	3721	6358.61	4765	4343	1993	4541.18	3679.25	3929
61	2431.86	H5N5F2L1	27835	46725	41974	37123	50557	37457	30797	41255	29235	28749	32653	31006	27287	30375	40502	41716	39715	41506	23497	23289	25805	24750	22396	22582	19263	19693	16893	18926	24491	19270	19922	31100	25022	18422	22512	19993	9768	7110	7587	5952	10149	7495	7325	2892	8131	7627	8098
62	2447.34	H5N4F1E2	384997	649658	644076	915965	1172887	898501	816405	1015237	779407	857510	880838	928713	607053	670752	835670	986815	915739	892323	470034	502587	508073	687634	674535	655056	546313	545072	464292	394784	521154	412663	565812	901417	754372	349490	392747	358674	159901	102368	118139	82550	149188	120822	147876	60017	153399	169699	195013
63	2458.31	H5N5LIE1	20666	33532	28085	26976	35445	27973	22848	31488	23814	23202	25791	24562	21094	24324	30413	30779	28439	31344	16857	17170	19758	17166	17103	18100	14263	14154	12844	15310	19060	15135	13169	21003	16437	14114	16555	16101	10609	6991	8016	7077	10847	7722	7143	4178	8003	6798	7673
64	2493.3	H6N5F1E1	31184	50811	47242	40587	51645	41038	45766	61405	43355	30839	34951	38438	32979	38391	50111	51857	44872	47156	26490	29223	28196	28347	27266	26342	23743	23917	20965	24630	32639	26471	26927	43509	35509	22632	26134	24158	15517	10577	10955	6718	11543	8578	10212	4373	10748	7610	9406
65	2504.32	H5N5E2	26159	41488	35203	41852	51776	41572	47339	61759	44023	57220	59022	64651	32667	35657	45692	59068	55515	57396	22964	25052	24474	45412	44619	43654	27666	26087	22395	20964	29800	23548	28610	49831	40608	17687	19213	18026	14355	10021	11698	7617	13124	9721	9367	4284	10646	13316	15436
66	2620.38	H6N5L1E1	60470	100746	98538	124200	161587	122985	88287	117341	85894	99384	108942	111031	102639	112682	147782	126592	110533	121274	64722	71133	70127	46136	41287	44409	47674	49517	41159	37615	50096	40916	45756	85840	65698	47603	50472	48016	43029	26324	32688	19428	33729	25602	15272	6389	16320	19251	23613
67	2650.37	H5N5F1E2	102757	173760	166009	129903	174018	133303	251800	327813	244895	107930	112623	120360	170845	184453	237022	294218	273862	282305	88484	98831	94438	167123	154754	151809	73375	77517	63977	105529	135144	109218	195808	330981	263826	53009	57920	50011	41152	26581	31597	15850	28446	22771	33560	12930	35414	34531	41197
68	2666.39	H6N5E2	76442	134350	129802	137100	176408	135101	104035	136452	98931	165353	179340	191100	98022	110766	143666	158418	142881	149482	86108	92496	90310	74591	66537	71446	68397	71641	58855	66280	89000	71982	60956	104173	82194	63043	72335	66437	27272	19110	20591	14086	26460	20942	14888	6468	16258	18988	20967
69	2720.36	H6N5F1L2	10616	16868	15076	15830	19093	16201	13917	17268	12330	9564	11962	12249	12415	14027	17224	16873	16081	17381	9186	9934	10312	9105	8529	10212	8689	7777	6178	9172	12045	10364	6794	11048	9323	8424	7688	8948	6973	4637	5231	3101	5608	4885	4011	1760	4295	2759	3248
70	2766.37	H6N5F1L1E1	12880	21626	21280	18353	23276	18583	19339	26310	18116	26434	28341	29899	20270	23778	29677	23376	22048	20867	9272	9341	10053	14188	13802	13320	14804	14587	12664	10000	12998	11729	9980	16238	13487	11902	13568	12526	5572	3941	4715	4047	6523	4841	5281	2074	5349	4587	5372
71	2813.41	H6N5F1E2	17893	28478	26454	22717	29501	24530	28133	35533	25126	40908	42965	46771	28350	30179	40875	38100	35220	36547	11184	12225	12036	22612	22480	21977	21251	21071	17647	16473	21090	19275	17973	30252	22969	14702	16224	14628	4857	3575	4234	2331	4746	3500	4639	1759	4268	3167	4669
72	2894.36	H6N5L2E1	45972	87100	72448	99449	132975	103378	65406	88311	60272	59651	60113	62044	100218	105651	140609	102242	95164	102586	56904	58013	61954	40269	38491	43322	31956	32836	25212	37910	44709	39734	33484	60143	43927	41836	40034	41802	35640	20242	30169	14752	25279	19244	12275	4918	12951	15112	16278
73	2940.37	H6N5L1E2	414561	731337	667659	843545	1081631	814680	546452	725803	530286	693691	713814	733621	715740	791930	975386	912335	854189	895964	567632	595217	619947	509017	495869	520057	340014	344122	284608	416049	530661	439541	335800	568164	442274	385353	400402	386953	265834	174308	206810	136881	240370	198141	122672	53319	128672	168465	185653
74	2986.44	H6N5E3	189741	337740	315969	339444	422047	323719	225335	305095	218880	475434	501668	540497	294348	325986	406338	403811	371143	390760	210251	228197	227491	284507	270653	275020	199499	207007	177584	211363	285517	225663	162972	278481	219723	191980	207761	196028	64716	41933	48770	38826	71804	55659	50779	21071	55733	80205	89450
75	3040.35	H6N5F1L2E1	13713	22821	18672	17715	23654	18198	19182	25435	18057	28275	28654	28106	28150	30038	40216	25013	23885	25061	10497	10927	11091	17189	16377	17828	15641	15549	12638	11735	13755	13519	10798	16630	12416	13663	13960	15042	6131	3698	5252	4040	7246	5261	5969	2430	6695	5833	6323
76	3086.42	H6N5F1L1E2	115112	210088	190259	125602	157283	122377	163255	221524	156448	354716	375890	380086	255576	280894	353536	232808	215288	228481	66164	67545	70356	215469	206999	216013	194113	200148	161736	107475	138452	116205	98067	174411	133853	151003	159043	154405	31320	19010	25535	33590	60723	47594	67397	26159	69361	78120	81097
77	3132.43	H6N5F1E3	8992	15003	14228	15016	21151	16549	12162	16242	11735	30851	34985	37190	13841	15704	20046	19006	17738	17938	7231	7744	8658	16374	14871	15826	11735	11839	10387	9490	12134	10458	6963	11641	9820	8934	9959	8743	3120	2450	2603	1901	2941	2242	2502	1088	2893	3148	3374
78	3259.34	H7N6L2E1	12295	23328	20305	39292	53185	37740	17586	26339	17483	20664	21283	21250	22622	24644	34084	32242	30608	35679	19059	20839	21711	13865	14172	15793	10769	10391	8203	15279	16380	16426	8828	15317	11427	11416	12526	12603	13000	7607	10408	3782	6291	4945	4382	1736	4061	5062	5938
79	3305.41	H7N6L1E2	12555	21679	18347	30141	38586	31233	14056	19532	12917	23960	25087	26081	16617	18025	22843	26177	24301	27450	16130	17076	17283	13548	12141	14243	9932	11003	8315	14802	17713	15510	8084	16022	10669	11090	11128	12248	6068	3962	4404	2368	3786	2965	2825	1412	3219	4458	4457
80	3532.36	H7N6L3E1	8591	16304	12481	24263	35314	25174	11702	17196	11170	9012	10071	8399	21414	21802	30085	21798	20601	24836	12750	12638	14415	7676	8099	10707	6678	6744	5904	10152	11528	10465	5211	8904	6839	7942	7382	8037	10311	5395	8968	2706	3963	3573	2736	1385	3032	3331	3451
81	3578.43	H7N6L2E2	13674	25295	20387	39655	53513	37744	15707	25030	16124	18728	20334	17811	24825	27504	36817	31615	30453	37774	19053	19590	22325	13108	13826	18433	11337	13084	9182	18799	18841	18056	8702	15302	10816	12532	11842	12982	7915	4820	7874	3343	4916	3841	3915	1418	3604	5479	5953
82	3624.44	H7N6L1E3	5525	9089	8911	11590	15009	11726	6036	7853	5457	8864	9942	8943	7388	8658	11077	10600	10217	11517	6078	6331	6473	6508	5705	6671	4916	5330	4590	7360	8015	7087	3570	6510	5497	5018	5587	5619	1938	1325	1681	877	1575	1093	1348	640	1460	1943	1998
83	3678.35	H7N6F1L3E1	2820	4770	3853	3507	5570	4416	3710	4793	3562	4424	4805	4011	6189	6887	8957	5318	4746	6171	2620	2385	2292	3270	3067	3831	3676	3395	2617	3241	3669	3285	1832	2847	2520	3162	2485	3109	1394	0	1181	919	1226	975	1316	617	1245	1252	1461
84	3724.31	H7N6F1L2E2	3226	5795	4502	4661	5354	4271	3737	6280	4274	6966	8114	6711	6237	7346	8981	6115	5888	5798	2221	2107	2365	4272	4174	5171	5325	5183	4463	3578	4601	4407	2513	3767	3175	4026	3997	4039	0	0	0	784	1242	982	1256	667	1444	1993	2094
[truncated: 124 more columns]

## Sheet: TS2. Average of three repeats
Group1 in green=patients treated without AIT; group 2 in blue = patients treated with AIT in the dose increaing phase; group 3 in orange=patients treated with AIT in the maitenance phase.Transformation formula=[mean of three repeats (intensity of each peak/ the sum intensity of all peaks )]*100%
		number of patients	1	2	3	4	5	6	7	8	9	10	11	12	13	14	15	16	17	18	19	20	21	22	23	24	25	26	27	28	mean of group1	1	2	3	4	5	6	7	8	9	10	11	12	13	14	15	16	17	18
	m/z	Composition	(A01+A02+A03)/3*100%	(A04+A05+A06)/3*100%	(A07+A08+A09)/3*100%	(A10+A11+A12)/3*100%	(A13+A14+A15)/3*100%	(A16+A17+A18)/3*100%	(B13+B14+B15)/3*100%	(B16+B17+B18)/3*100%	(B19+B20+B21)/3*100%	(B22+B23+B24)/3*100%	(D01+D02+D03)/3*100%	(D04+D05+D06)/3*100%	(A01+A02+A03)/3*100%	(A04+A05+A06)/3*100%	(A07+A08+A09)/3*100%	(A10+A11+A12)/3*100%	(A13+A14+A15)/3*100%	(A16+A17+A18)/3*100%	(A19+A20+A21)/3*100%	(A22+A23+A24)/3*100%	(B01+B02+B03)/3*100%	(B04+B05+B06)/3*100%	(B07+B08+B09)/3*100%	(B10+B11+B12)/3*100%	(B13+B14+B15)/3*100%	(B16+B17+B18)/3*100%	(B19+B20+B21)/3*100%	(B22+B23+B24)/3*100%		(A19+A20+A21)/3*100%	(A22+A23+A24)/3*100%	(B01+B02+B03)/3*100%	(B04+B05+B06)/3*100%	(B07+B08+B09)/3*100%	(B10+B11+B12)/3*100%	(D07+D08+D09)/3*100%	(D10+D11+D12)/3*100%	(D13+D14+D15)/3*100%	(D16+D17+D18)/3*100%	(D19+D20+D21)/3*100%	(D22+D23+D24)/3*100%	(D04+D05+D06)/3*100%	(D07+D08+D09)/3*100%	(D22+D23+D24)/3*100%	(E04+E05+E06)/3*100%	(E22+E23+E24)/3*100%	(F01+F02+F03)/3*100%
1	1257.22	H5N2	1.66967	1.15147	1.1613	0.664242	0.994597	0.899134	1.1366	1.09852	0.912948	1.18421	1.01566	0.922771	2.08799	0.84382	1.38271	0.932453	1.4278	0.719439	1.71435	1.7317	1.73183	1.68825	1.16077	1.25118	0.931549	1.41989	0.956954	1.66841	1.23072	1.46667	0.994072	1.224	0.730598	1.08216	0.951835	0.741831	0.982528	0.885249	0.95373	0.99598	1.11404	0.903527	1.28402	1.02069	0.652654	0.813832	0.676484
2	1282.23	H3N3F1	0.0792141	0.0791953	0.076619	0.067512	0.0652341	0.0848952	0.0616844	0.0640215	0.0773915	0.0896699	0.0576389	0.0558286	0.0856613	0.0692217	0.0668542	0.053813	0.0628082	0.0571499	0.0620984	0.0689591	0.0558867	0.067765	0.0722305	0.0616078	0.0636044	0.0503398	0.0482758	0.0615013	0.0666672	0.0721663	0.0813968	0.0777496	0.080242	0.0860808	0.0821106	0.052741	0.0563983	0.0676954	0.0739782	0.0654779	0.0644297	0.0552806	0.0454296	0.0530469	0.043349	0.0401375	0.0387653
3	1298.24	H4N3	0.0993129	0.0735417	0.0745189	0.0562496	0.0579274	0.0644087	0.0587807	0.060145	0.0594376	0.0750839	0.0682676	0.0615741	0.0888487	0.0556663	0.0546104	0.0395141	0.0596356	0.0492483	0.0675175	0.0703261	0.0640495	0.0670667	0.0572641	0.0605677	0.0434507	0.0579456	0.0405603	0.0670984	0.0625935	0.0865071	0.0791662	0.0792913	0.0581533	0.0693249	0.06044	0.0350848	0.0539099	0.0555062	0.0497237	0.0613236	0.0665979	0.0440889	0.0416728	0.0485478	0.043111	0.0417176	0.0382307
4	1339.25	H3N4	0.0681133	0.122154	0.102949	0.170994	0.0647729	0.186113	0.0335277	0.0689003	0.0784701	0.0949483	0.15942	0.0743763	0.0618178	0.0599274	0.0682535	0.0693872	0.0824364	0.07678	0.0134753	0.0859639	0.0531556	0.0646573	0.0396565	0.0699159	0.0479738	0.120138	0.0401094	0.0482412	0.0795224	0.0635703	0.124854	0.120039	0.253848	0.0815331	0.165154	0	0.0605636	0.0603557	0.064866	0.139521	0.0816719	0.120663	0.0403633	0.0921413	0.036563	0.0582981	0.0559804
5	1419.23	H6N2	2.05857	1.49379	1.56796	1.06445	1.36094	1.19475	1.43987	1.6229	0.895563	1.22489	1.28833	1.20667	2.53583	1.40324	1.77087	1.36241	1.79831	1.13271	1.84217	2.04561	1.94613	1.75458	1.697	1.67676	0.956665	1.58859	1.19982	1.83727	1.53452	1.88789	1.23607	1.62637	1.11664	1.42607	1.08575	1.12329	1.3672	0.866271	1.01075	1.27427	1.39529	1.30064	2.00334	1.44178	0.757408	1.12292	0.988553
6	1444.24	H4N3F1	0.10065	0.090617	0.0872778	0.0631006	0.0681269	0.0922375	0.0713839	0.0745471	0.0699749	0.100838	0.0682134	0.0646454	0.105085	0.0811206	0.0731093	0.0539326	0.0719139	0.0587004	0.0778623	0.082406	0.0743088	0.0767153	0.0722407	0.0681946	0.0635631	0.0617558	0.0543609	0.0709496	0.0749225	0.0914562	0.0925402	0.0944987	0.0653902	0.0894809	0.078486	0.0601984	0.0684514	0.063521	0.0746552	0.0739085	0.0726597	0.0592534	0.0507869	0.061137	0.0526422	0.048506	0.04334
7	1484.53	H3N4F1	4.02523	5.27994	4.96909	6.65819	5.41429	6.64387	3.87049	3.4334	6.16628	5.33578	3.52128	4.06798	5.06964	5.59843	8.14954	7.1741	7.81664	7.66211	5.78792	4.9369	5.63162	6.28786	6.48113	7.7643	7.07172	5.50444	7.11983	5.33487	5.81346	3.86015	4.27652	4.91722	8.10623	6.03678	6.41978	3.36326	3.02122	6.1337	5.48552	3.7334	4.20178	6.23675	4.71935	7.66817	3.76182	4.11755	3.42866
8	1501.26	H4N4	0.210663	0.360921	0.401716	0.319311	0.182954	0.488879	0.136163	0.188157	0.187613	0.259206	0.388989	0.214101	0.233337	0.227494	0.227138	0.211862	0.240525	0.262411	0.119442	0.277819	0.175192	0.2414	0.124204	0.194999	0.146272	0.424635	0.122664	0.228553	0.242736	0.183716	0.325158	0.406128	0.407474	0.232855	0.418541	0.107486	0.189741	0.190178	0.202119	0.376013	0.242862	0.423073	0.12561	0.221547	0.160226	0.161686	0.160537
9	1541.54	H3N5	0.0878167	0.102958	0.124229	0.0828023	0.0767932	0.118191	0.0573354	0.0708996	0.105037	0.10671	0.153159	0.0779048	0.0959021	0.0645199	0.102361	0.0627163	0.079407	0.100761	0.0937709	0.0954559	0.0918642	0.0963548	0.0485079	0.0698919	0.0522268	0.0901731	0.0539934	0.0524004	0.0862194	0.0952382	0.112907	0.157222	0.0853887	0.0786155	0.100502	0.0344667	0.0749794	0.0644942	0.0672186	0.140232	0.0731467	0.0523263	0.0496879	0.123973	0.0355122	0.0543505	0.0553539
10	1581.24	H7N2	0.658883	0.471441	0.484298	0.322793	0.347035	0.38434	0.472973	0.518836	0.29222	0.439905	0.406366	0.417981	0.704659	0.425233	0.506726	0.269989	0.433075	0.335218	0.622978	0.635209	0.642304	0.44189	0.409402	0.444913	0.328382	0.385315	0.314205	0.439986	0.448448	0.576078	0.375023	0.480187	0.337525	0.333785	0.348204	0.347744	0.400696	0.278988	0.348144	0.38853	0.443025	0.319482	0.450478	0.366012	0.241322	0.323004	0.268355
11	1617.28	H4N3E1	0.836858	0.737425	0.647619	0.530362	0.623591	0.549473	0.585	0.47783	0.564904	0.592349	0.53241	0.707881	0.477573	0.378589	0.399077	0.272709	0.419063	0.274594	0.466357	0.399442	0.447778	0.54819	0.452846	0.338448	0.419798	0.429439	0.314969	0.387396	0.493285	0.80785	0.647746	0.722529	0.598534	0.783742	0.473853	0.468381	0.430368	0.502808	0.48574	0.51427	0.729205	0.340871	0.287094	0.32851	0.285904	0.299421	0.249488
12	1621.54	H5N3F1	0.24624	0.209532	0.194016	0.133928	0.155167	0.161249	0.172911	0.139298	0.156552	0.201365	0.155782	0.178418	0.234558	0.157665	0.193537	0.10533	0.207505	0.119736	0.248165	0.1632	0.188521	0.216405	0.148061	0.137662	0.136545	0.174152	0.136855	0.189556	0.17364	0.217828	0.174407	0.20195	0.141574	0.165644	0.153144	0.127307	0.118667	0.132134	0.149104	0.136281	0.187305	0.139579	0.114352	0.131253	0.0999186	0.129027	0.0856797
13	1647.27	H4N4F1	5.17908	6.57698	7.38461	8.35616	6.45131	9.65405	5.8015	6.20296	6.87667	8.39999	5.65026	5.47069	9.0554	11.4977	10.1304	10.1722	9.26118	8.60682	6.47419	8.0881	6.35036	9.01824	8.41661	9.76035	8.68703	7.6077	9.39204	7.60226	7.93303	4.98562	5.21816	6.99896	8.74621	6.93204	9.35496	5.34744	5.98955	7.56338	9.22793	6.25536	5.39111	8.41936	6.85446	9.68139	8.63139	6.62347	6.75323
14	1663.27	H5N4	0.406418	0.515321	0.555474	0.344544	0.346295	0.535472	0.286546	0.302211	0.306577	0.423051	0.509297	0.396171	0.556147	0.448301	0.407169	0.301213	0.478563	0.381436	0.414576	0.471509	0.450914	0.529247	0.270022	0.330778	0.249488	0.609774	0.299594	0.502378	0.415303	0.369537	0.429773	0.539335	0.36566	0.374804	0.467574	0.215563	0.326832	0.307668	0.338309	0.467892	0.431983	0.58512	0.251004	0.334096	0.285673	0.305565	0.263598
15	1688.29	H3N5F1	0.675201	0.745328	0.857446	0.825717	0.920862	1.17701	0.455551	0.533994	0.662511	0.774533	0.430544	0.569363	0.829335	0.497926	1.16987	0.698682	1.27423	0.936631	0.953387	0.752306	0.955148	0.926676	0.610303	0.686917	0.744113	0.624387	0.484942	0.659366	0.765438	0.647473	0.61254	0.835896	1.11164	1.1137	1.11467	0.351216	0.458355	0.656978	0.778694	0.447003	0.606212	0.566091	0.524895	0.897829	0.329059	0.47028	0.520336
16	1703.61	H4N5	0.117321	0.133472	0.175585	0.110157	0.109282	0.185265	0.0765083	0.107129	0.124109	0.134617	0.198526	0.0975713	0.12724	0.103979	0.125382	0.101526	0.137288	0.162544	0.0912735	0.133264	0.112236	0.117138	0.0644784	0.098611	0.06213	0.122507	0.0660168	0.080748	0.116997	0.111961	0.12592	0.190271	0.112283	0.120234	0.155541	0.0635944	0.0933924	0.0896838	0.101986	0.180367	0.10427	0.0967441	0.0713473	0.184307	0.0596784	0.0846821	0.0833053
17	1743.25	H8N2	1.1084	0.87071	0.822505	0.555939	0.654792	0.672011	0.843719	0.903105	0.415558	0.648157	0.732407	0.664162	1.01453	0.747153	0.822394	0.634964	0.879467	0.619048	0.968492	1.03488	0.98964	0.64956	0.766198	0.81962	0.509487	0.743063	0.60141	0.705298	0.764167	0.989142	0.61	0.778623	0.518715	0.654508	0.597291	0.651984	0.759131	0.425028	0.590032	0.720521	0.683412	0.510086	0.780259	0.713742	0.410141	0.577207	0.567557
18	1763.29	H4N3F1E1	0.255346	0.210765	0.236638	0.154494	0.160328	0.161668	0.196244	0.159476	0.129992	0.201057	0.187927	0.13465	0.159378	0.112305	0.122066	0.10415	0.118487	0.0919073	0.129695	0.148555	0.124271	0.121634	0.130821	0.120038	0.130643	0.103965	0.0970118	0.115735	0.147116	0.23875	0.185779	0.24447	0.166891	0.16878	0.147793	0.174321	0.135848	0.121691	0.196843	0.204785	0.139714	0.0870466	0.13049	0.110523	0.0743193	0.0815591	0.0961632
19	1779.29	H5N3E1	0.766782	0.679436	0.65711	0.498653	0.773911	0.522724	0.644125	0.518978	0.665992	0.72825	0.49668	0.687668	0.546526	0.362792	0.487727	0.289974	0.506857	0.34532	0.550833	0.442699	0.504135	0.622296	0.45886	0.3624	0.553951	0.535518	0.398159	0.471333	0.53856	0.747583	0.565041	0.665382	0.539086	0.704185	0.503461	0.483273	0.448267	0.587307	0.65742	0.478343	0.703173	0.441769	0.324669	0.401631	0.319103	0.393132	0.254372
20	1809.28	H5N4F1	3.32712	4.32361	4.85345	3.0862	3.71305	6.01306	3.79091	4.11194	3.49667	4.95209	3.62994	2.95651	5.94193	7.04061	6.02422	4.29135	4.61752	4.57528	5.15885	5.24398	4.01791	6.20369	4.69529	3.77491	4.85555	4.64944	4.64487	4.72147	4.59684	3.10631	3.25983	4.55314	3.19433	3.8341	5.72507	3.40214	4.53886	3.92534	5.79691	3.92789	3.08437	5.18685	3.95203	4.0817	5.96716	3.42578	4.69667
21	1820.31	H4N4E1	1.05411	0.850807	0.809448	0.54116	0.740488	0.64025	0.740467	0.515042	0.670996	0.704202	0.781671	0.799871	0.703798	0.500091	0.58576	0.2833	0.626216	0.364145	0.539677	0.524879	0.646795	0.820269	0.601283	0.657957	0.429138	0.542192	0.492497	0.677535	0.637287	0.928471	0.679253	0.772912	0.640516	0.876974	0.606027	0.515407	0.40701	0.561902	0.61727	0.742409	0.838183	0.553291	0.436417	0.536261	0.414738	0.456344	0.362485
22	1824.64	H6N4	0.11326	0.109159	0.102393	0.0817597	0.0893583	0.1178	0.0944235	0.0939384	0.0983486	0.146344	0.0957645	0.0816695	0.0978183	0.0879104	0.0842027	0.0557887	0.0722742	0.0842929	0.0806865	0.0770798	0.073893	0.0839997	0.0701752	0.0641705	0.0653093	0.0808956	0.056033	0.105556	0.0880109	0.0977851	0.105936	0.109149	0.0796002	0.104005	0.101441	0.0780023	0.0844965	0.0994581	0.1076	0.102014	0.0894433	0.082807	0.0480902	0.0552316	0.0667041	0.0596294	0.0579456
23	1850.3	H4N5F1	1.00852	0.978189	1.35254	0.990749	1.20735	1.64247	0.769327	1.33979	0.836795	1.24466	1.05133	0.943496	1.68445	1.19933	1.54696	1.2746	1.50882	1.41883	1.36795	1.58589	1.26601	1.29777	0.985094	1.0885	0.794416	1.17627	0.645412	0.971579	1.1849	0.992743	0.752096	1.29912	1.1682	1.40567	1.54295	0.650147	1.26236	0.892933	1.37638	1.14516	1.00187	0.932986	0.969207	1.38264	0.654913	0.802652	1.02026
24	1866.26	H5N5	0.136479	0.141094	0.164016	0.103896	0.115992	0.163184	0.0995729	0.109921	0.110208	0.135055	0.139879	0.103281	0.132779	0.127526	0.118705	0.0953947	0.116601	0.124909	0.109269	0.121306	0.117248	0.112842	0.0830498	0.0871607	0.0788244	0.111863	0.065825	0.0999184	0.115207	0.11799	0.123499	0.156574	0.101389	0.123958	0.139689	0.0819325	0.0959893	0.102376	0.105069	0.134369	0.109668	0.0890432	0.0773352	0.11829	0.071337	0.077449	0.0816174
25	1905.22	H9N2	1.00544	1.13055	0.860187	1.10162	0.942676	0.833288	0.928578	1.15073	0.666009	0.923328	0.733398	1.00433	1.1449	1.07811	1.18963	0.764443	1.23803	1.15571	1.18011	0.993419	1.05274	0.824942	0.723167	0.862064	0.768738	0.958902	1.02855	0.757665	0.964331	0.968847	0.765763	0.83697	1.00065	0.901479	0.740321	0.824852	0.980689	0.75396	0.881942	0.636919	1.00519	0.76398	0.856457	0.934934	0.475008	1.00832	0.789855
26	1919.67	H4N4F1L1	0.114454	0.0949941	0.0841162	0.0691255	0.0778256	0.0768265	0.067881	0.0647917	0.0705305	0.0592902	0.0674176	0.0682821	0.122101	0.0861778	0.0760708	0.0482795	0.0913243	0.0803609	0.101796	0.0842822	0.0895143	0.0956399	0.0634359	0.0602291	0.0539315	0.0732675	0.0544256	0.0787631	0.0776834	0.0927726	0.102764	0.0861631	0.0593582	0.0903026	0.0637029	0.0382336	0.0168789	0.0200321	0.0526596	0.0625636	0.0779617	0.0672693	0.0454377	0.0495902	0.0443472	0.0510898	0.0412731
27	1936.24	H5N4L1	0.452728	0.424643	0.407982	0.283882	0.48888	0.339706	0.35128	0.26867	0.310301	0.309043	0.300885	0.40422	0.458856	0.350448	0.31381	0.203293	0.456639	0.22603	0.524663	0.421161	0.389717	0.48301	0.395946	0.37995	0.308972	0.485964	0.428711	0.378607	0.376714	0.418577	0.331596	0.399595	0.311741	0.46719	0.294298	0.264777	0.21461	0.283301	0.260872	0.296653	0.455153	0.350167	0.278798	0.30522	0.297962	0.283052	0.223955
28	1941.68	H6N3E1	0.715553	0.682252	0.672829	0.47527	0.714863	0.512506	0.62691	0.51588	0.633483	0.679218	0.462492	0.660558	0.51421	0.363414	0.489798	0.283719	0.541583	0.309509	0.567718	0.435805	0.466563	0.569443	0.407436	0.34793	0.527984	0.542647	0.434236	0.446164	0.521428	0.685903	0.532308	0.641254	0.512608	0.653274	0.465431	0.469658	0.440878	0.583383	0.611618	0.451677	0.692862	0.436179	0.338726	0.399017	0.335423	0.389145	0.279799
29	1966.27	H4N4F1E1	0.600927	0.841576	0.91984	0.904452	0.759913	1.03874	0.575494	0.612678	0.758374	0.704363	0.468263	0.502102	0.505912	0.690901	0.714199	0.62365	0.514795	0.494636	0.440637	0.472065	0.473634	0.533679	0.468445	0.585138	0.652303	0.386015	0.453884	0.39587	0.610446	0.558489	0.658964	0.85455	0.92998	0.826033	0.935623	0.488245	0.567438	0.80143	0.756849	0.497714	0.488403	0.426817	0.439666	0.596944	0.601519	0.472879	0.534918
30	1982.28	H5N4E1	10.0152	10.644	10.4675	9.56136	10.205	8.45455	9.6883	7.8337	9.68426	8.06834	10.4524	9.98321	8.46794	8.09169	7.68752	6.80646	10.1768	7.4015	9.75408	9.45376	8.83774	10.3533	10.0423	9.91458	8.16484	10.4045	8.99425	9.96482	9.2705	10.0292	9.3057	9.98347	9.90715	9.3381	8.12249	8.72664	6.573	9.24491	7.89774	9.84731	11.0019	9.89174	7.96199	8.74429	8.4147	8.87057	9.97965
31	2012.31	H5N5F1	0.54842	0.39912	0.596825	0.255406	0.449186	0.547485	0.403237	0.517244	0.290252	0.466551	0.477176	0.374517	0.719397	0.55853	0.638189	0.405868	0.516591	0.511718	0.632229	0.668254	0.583043	0.489069	0.430183	0.381448	0.295394	0.414738	0.232534	0.49649	0.474968	0.494336	0.316018	0.557144	0.299178	0.473944	0.482106	0.305085	0.462911	0.302163	0.4883	0.524084	0.417316	0.351496	0.443854	0.472029	0.269863	0.303402	0.335692
32	2023.29	H4N5E1	0.279334	0.231225	0.329704	0.206062	0.259691	0.262119	0.181028	0.270213	0.185991	0.256723	0.428148	0.167582	0.189922	0.15862	0.197296	0.166257	0.195577	0.256539	0.157305	0.218148	0.188142	0.153374	0.133355	0.183897	0.118874	0.147021	0.113684	0.143868	0.206418	0.257039	0.200323	0.34979	0.183558	0.231529	0.234306	0.159055	0.245946	0.15578	0.225061	0.409581	0.178311	0.110646	0.161986	0.28181	0.102398	0.12907	0.202551
33	2028.27	H6N5	0.224466	0.200229	0.182713	0.137149	0.162462	0.1855	0.148675	0.15367	0.139405	0.180299	0.164243	0.136051	0.146287	0.125973	0.115577	0.106739	0.10898	0.0905368	0.132298	0.142186	0.126225	0.1273	0.107174	0.103493	0.118145	0.102049	0.0930021	0.118847	0.13856	0.183633	0.178449	0.18176	0.126315	0.156716	0.159152	0.124545	0.143912	0.116205	0.149665	0.153375	0.143395	0.09222	0.0928824	0.105711	0.0987116	0.0832957	0.107536
34	2053.8	H4N6F1	0.168028	0.171675	0.159365	0.127116	0.132306	0.159138	0.250589	0.127035	0.118625	0.128055	0.15411	0.132798	0.279925	0.226353	0.154184	0.137158	0.174474	0.179172	0.19826	0.188332	0.203242	0.176412	0.143558	0.124875	0.0842428	0.145913	0.130252	0.159283	0.161946	0.150752	0.169171	0.218757	0.112273	0.188052	0.193656	0.110207	0.10749	0.123822	0.114529	0.176742	0.139193	0.137741	0.0966434	0.11794	0.101702	0.0896683	0.14284
35	2067.68	H10N2	0.151064	0.147086	0.110911	0.131725	0.128733	0.114414	0.125973	0.124865	0.0873715	0.12582	0.102859	0.10676	0.131095	0.117393	0.0992291	0.0923896	0.104449	0.116676	0.113652	0.114271	0.11037	0.0783139	0.0865332	0.0790914	0.0782455	0.0943964	0.0839806	0.081739	0.10855	0.139436	0.137713	0.119219	0.128094	0.126405	0.0935278	0.104008	0.0949229	0.0791853	0.0920055	0.0977363	0.106167	0.0863505	0.0707438	0.0881802	0.0511147	0.0795368	0.0688617
36	2082.29	H5N4F1L1	0.780334	0.672339	0.648562	0.433144	0.618052	0.616756	0.614181	0.536977	0.506169	0.577111	0.524211	0.684561	0.743349	0.674463	0.666406	0.475961	0.717539	0.5206	0.866714	0.517247	0.749744	0.753028	0.545785	0.475839	0.683395	0.601106	0.549244	0.648139	0.621463	0.715375	0.571529	0.603429	0.55064	0.640431	0.549625	0.458855	0.438426	0.54085	0.61174	0.54662	0.706858	0.643968	0.505365	0.547348	0.468638	0.501644	0.402786
37	2098.71	H6N4L1	0.225512	0.190409	0.166061	0.16188	0.178784	0.173363	0.159929	0.167028	0.150446	0.177047	0.164673	0.156248	0.123905	0.108466	0.101405	0.0989861	0.100147	0.101506	0.118619	0.115784	0.110597	0.103677	0.0928244	0.0943867	0.101356	0.102317	0.0883809	0.106254	0.133571	0.195609	0.193043	0.183741	0.154182	0.186446	0.144065	0.141062	0.136824	0.132351	0.135949	0.161352	0.166058	0.094732	0.0836176	0.0876009	0.076473	0.0760372	0.0911079
38	2123.75	H4N5F1L1	0.153802	0.139339	0.113725	0.104775	0.119489	0.117179	0.106404	0.102207	0.098909	0.115186	0.100901	0.104695	0.760911	0.654136	0.421652	0.239203	0.6453	0.615052	0.73593	0.611431	0.61414	0.691021	0.454782	0.596492	0.106682	0.554217	0.370572	0.579654	0.358135	0.138412	0.137742	0.122452	0.11693	0.1123	0.0945038	0.0880796	0.0841322	0.0859175	0.15471	0.102924	0.115647	0.526473	0.316528	0.29815	0.245948	0.350842	0.215024
39	2128.28	H5N4F1E1	5.52	5.60229	5.79269	4.17564	4.99901	5.67517	5.25887	5.17433	4.64397	5.16126	5.09322	3.81391	4.3967	4.32535	4.3436	4.25507	3.64359	3.80838	4.29463	4.54418	4.05416	4.32794	4.48083	4.37174	5.19454	3.60824	4.12191	4.66375	4.61946	5.32353	4.80209	5.42048	4.18302	4.63922	5.78583	4.73903	5.48622	4.71226	6.26006	5.43427	4.01433	4.19177	4.32513	4.30256	5.36342	4.03397	5.43985
40	2140.3	H5N5L1	2.02347	1.76785	1.57903	1.95937	1.8511	1.64253	1.79147	1.89415	1.77256	1.40951	1.91102	1.9047	0.79628	0.929272	0.972837	1.39613	0.913798	0.745458	0.957272	1.00554	1.09776	0.8869	0.883594	0.962672	1.08569	1.00136	1.04912	0.877253	1.32385	1.84173	1.61653	1.58673	1.86541	1.49442	1.52006	1.78686	1.71654	1.6276	1.58661	1.75225	1.76069	0.957716	1.08025	1.08089	0.904034	0.82692	1.16591
41	2144.75	H6N4E1	0.297605	0.273277	0.23039	0.245769	0.239885	0.248122	0.236986	0.225339	0.228	0.253456	0.236282	0.214106	0.16489	0.149345	0.143924	0.148553	0.137974	0.155699	0.159518	0.15751	0.15937	0.144833	0.134189	0.121098	0.130442	0.142173	0.111766	0.168678	0.187828	0.272657	0.249159	0.240946	0.236158	0.234874	0.197647	0.217394	0.18647	0.216162	0.20835	0.229303	0.234874	0.156418	0.115278	0.112785	0.110451	0.123842	0.121902
42	2158.78	H5N5F2	0.151306	0.127169	0.10715	0.0993155	0.12026	0.111821	0.114136	0.11817	0.0943136	0.109608	0.0990552	0.11153	0.120942	0.110809	0.102371	0.0808297	0.094175	0.0864369	0.11658	0.100402	0.10447	0.0932183	0.0758822	0.0778521	0.102083	0.0732762	0.0643254	0.0828154	0.101796	0.130509	0.135736	0.113821	0.102697	0.118109	0.0884111	0.0957858	0.0951668	0.0893989	0.0938785	0.105618	0.134937	0.0781663	0.0735265	0.0690381	0.0589223	0.0681606	0.0565074
43	2169.8	H4N5F1E1	0.398255	0.324774	0.349854	0.310541	0.374237	0.359036	0.246861	0.319081	0.251623	0.310777	0.358347	0.243096	0.260905	0.195101	0.227713	0.246678	0.239644	0.280097	0.226861	0.267109	0.280026	0.207874	0.197393	0.23401	0.290776	0.188323	0.1462	0.226086	0.270046	0.371362	0.284971	0.355832	0.335614	0.367045	0.29747	0.216688	0.267882	0.235131	0.325986	0.386418	0.264424	0.169715	0.203194	0.241981	0.140319	0.177486	0.180221
44	2174.8	H6N5F1	0.129053	0.115728	0.0982194	0.0290496	0.0947407	0.0943918	0.0877465	0.0864133	0.0547878	0.105884	0.0895954	0.0943018	0.106612	0.088332	0.0731415	0.0574294	0.0795322	0.0720607	0.0863304	0.0763575	0.0864854	0.0785571	0.0419024	0.0578492	0.0747133	0.0671767	0.0593911	0.0693612	0.0805408	0.0759317	0.0378653	0.106287	0.0872507	0.096138	0.0769057	0.0467923	0.0705176	0.0793661	0.0818213	0.0868586	0.101017	0.0642478	0.0514654	0.0617562	0.0446848	0.0534751	0.0494603
45	2185.3	H5N5E1	0.563854	0.541191	0.800324	0.406261	0.603536	0.610699	0.402192	0.512822	0.428782	0.485861	1.08365	0.352054	0.492068	0.477301	0.464369	0.343302	0.438454	0.591603	0.404057	0.504264	0.410743	0.411163	0.333598	0.345853	0.198041	0.396793	0.3331	0.3475	0.474408	0.526407	0.458001	0.766116	0.325335	0.490673	0.563801	0.339922	0.480379	0.35928	0.406714	0.940502	0.403375	0.313423	0.350757	0.628334	0.342257	0.379634	0.701291
46	2209.29	H5N4L2	0.380592	0.324506	0.296372	0.231769	0.312781	0.290955	0.267295	0.238777	0.23814	0.250301	0.241341	0.29264	0.292504	0.244915	0.228909	0.174291	0.23829	0.190388	0.31654	0.214325	0.257392	0.282732	0.229896	0.191386	0.196504	0.248443	0.219656	0.246995	0.254951	0.360109	0.312184	0.306883	0.23961	0.311983	0.250456	0.212893	0.189989	0.186357	0.258464	0.214924	0.305776	0.211071	0.186745	0.178669	0.184521	0.176673	0.145046
47	2227.81	H5N5E1Ac1	0.309573	0.283739	0.233613	0.234516	0.256471	0.255246	0.245043	0.233613	0.22404	0.223536	0.253276	0.260562	0.327813	0.30081	0.261248	0.251569	0.270084	0.3088	0.319318	0.28096	0.30964	0.28608	0.237367	0.224458	0.162387	0.271041	0.231202	0.257321	0.26119	0.310676	0.272022	0.251807	0.233748	0.274899	0.205619	0.224249	0.210692	0.197005	0.19232	0.218087	0.264141	0.278374	0.216319	0.21214	0.196124	0.197679	0.203066
48	2231.7	H6N6	0.18498	0.130107	0.142431	0.102317	0.125075	0.125781	0.119187	0.132123	0.0980285	0.124492	0.136568	0.106398	0.13098	0.0993285	0.091611	0.0873475	0.0945167	0.0966154	0.103534	0.118683	0.108227	0.0917245	0.0825858	0.0789702	0.0687945	0.0755005	0.0659773	0.0927416	0.107665	0.156739	0.131132	0.142824	0.0967302	0.123137	0.102873	0.102444	0.104724	0.0504887	0.088283	0.132678	0.112852	0.0664756	0.0809217	0.0784868	0.0538174	0.0646501	0.0734735
49	2255.28	H5N4L1E1	5.2358	5.38464	4.97545	4.1536	5.95646	4.52132	5.326	4.35726	4.45447	3.87228	4.70822	5.88437	4.39795	4.04964	3.64409	3.68058	4.2768	3.05059	5.67537	4.69789	4.43481	4.56857	5.38271	4.6359	4.76939	5.49291	5.82654	4.29255	4.70379	5.27472	4.92501	5.01377	4.14459	5.92403	4.53746	4.99376	4.07167	4.01454	3.86318	4.33969	5.99513	4.38891	4.78924	4.40653	5.53462	4.63786	3.99923
50	2269.35	H5N5E1Ac2	0.158871	0.14116	0.117806	0.124904	0.122377	0.118933	0.124007	0.122699	0.117555	0.12578	0.125595	0.130634	0.450584	0.425458	0.279182	0.194478	0.268169	0.372577	0.354079	0.32952	0.319166	0.316273	0.251046	0.287798	0.130979	0.238249	0.186875	0.318243	0.223321	0.150802	0.143418	0.131849	0.151329	0.153124	0.100318	0.110856	0.0986161	0.113902	0.121782	0.132102	0.130334	0.262649	0.200249	0.170966	0.183704	0.196117	0.140071
51	2285.31	H5N5F1L1	0.60424	0.5066	0.429139	0.447273	0.482245	0.418985	0.450515	0.427753	0.414736	0.445662	0.433193	0.502653	0.348913	0.331878	0.327545	0.331479	0.311333	0.231305	0.325719	0.324217	0.310877	0.309443	0.282745	0.236185	0.342916	0.307797	0.254681	0.26036	0.371442	0.54134	0.555346	0.465439	0.452216	0.483953	0.383295	0.42514	0.397242	0.367028	0.410212	0.39146	0.478873	0.243552	0.249055	0.240481	0.190742	0.207969	0.218822
52	2301.32	H5N4E2	24.706	22.3873	21.9948	25.5655	23.8533	19.7854	30.4893	29.9504	33.1198	29.6682	28.7441	34.3148	26.8049	30.1677	30.1051	34.933	30.039	36.3186	32.0677	32.1597	34.7412	29.4001	34.9455	32.3296	35.9389	35.1468	35.991	36.0591	30.4188	27.1001	31.4247	23.837	23.7977	24.6498	25.2066	37.5053	35.2459	33.6822	28.195	28.0603	31.8351	36.5259	39.9386	33.0067	39.7971	44.9688	38.5767
53	2320.6	H6N5F2	0.232574	0.207889	0.15224	0.169915	0.160894	0.173666	0.167469	0.16074	0.172716	0.220855	0.169655	0.181586	0.115238	0.0967577	0.0936016	0.0763594	0.0714443	0.118916	0.087427	0.0831979	0.0923087	0.0842791	0.0701276	0.0716938	0.097556	0.102042	0.0741324	0.116608	0.129353	0.220851	0.216017	0.18043	0.18654	0.187708	0.140973	0.14419	0.140351	0.186021	0.150052	0.172867	0.179165	0.107165	0.0566416	0.0638307	0.0670155	0.0680528	0.0609946
54	2326.83	H4N6F1L1	0.223941	0.204408	0.18476	0.167187	0.167938	0.184289	0.242618	0.164772	0.151278	0.164844	0.167823	0.186473	0.163943	0.160222	0.129873	0.126271	0.123382	0.156334	0.138143	0.118996	0.128758	0.123773	0.11867	0.0971416	0.119237	0.124037	0.127413	0.13024	0.153456	0.216974	0.200473	0.219461	0.165186	0.224834	0.184791	0.151272	0.151102	0.141393	0.141096	0.177547	0.185669	0.130345	0.101074	0.112228	0.114608	0.102622	0.120168
55	2331.34	H5N5F1E1	2.52288	1.35265	2.59884	1.08578	1.74446	1.93364	1.98837	2.66748	0.918883	1.50555	2.87464	1.2935	2.21	1.43297	1.70093	1.71353	1.40745	1.83816	1.56066	2.47715	2.25397	1.30451	1.72365	1.83257	1.08632	1.24619	0.702826	2.03043	1.75029	2.40653	1.05119	2.28416	1.17807	1.6729	1.83729	1.7447	2.34797	0.9154	1.7957	3.20142	1.40765	0.982458	2.57594	1.7571	1.06924	1.3335	1.59852
56	2347.31	H6N5E1	0.670038	0.738017	0.639169	0.844257	0.606176	0.627567	0.577587	0.465989	0.547693	0.433503	0.660704	0.539934	0.465739	0.403764	0.318188	0.442442	0.399431	0.412712	0.358719	0.380248	0.395717	0.366836	0.331937	0.362557	0.343848	0.438167	0.274388	0.39903	0.480155	0.630362	0.666986	0.603177	0.815649	0.525076	0.475692	0.576272	0.370974	0.526751	0.418521	0.674438	0.582017	0.363756	0.330567	0.292774	0.267858	0.227589	0.461855
57	2355.26	H5N4F1L2	0.576983	0.444299	0.495812	0.310445	0.463047	0.448315	0.48984	0.39299	0.404759	0.426919	0.38493	0.516611	0.772507	0.676454	0.616596	0.427599	0.631596	0.552072	0.860476	0.437761	0.707296	0.737758	0.547433	0.466541	0.618778	0.628669	0.531273	0.753955	0.547204	0.544147	0.45121	0.477603	0.365651	0.510232	0.436003	0.355495	0.338664	0.416768	0.429762	0.378695	0.553598	0.668889	0.491657	0.477832	0.468684	0.494779	0.344976
58	2372.3	H4N6F1E1	0.65869	0.700628	0.684719	0.612118	0.483893	0.752739	1.67768	0.670355	0.534319	0.479961	0.76472	0.767775	0.335183	0.377389	0.314922	0.526491	0.259946	0.330282	0.261493	0.212301	0.275971	0.280761	0.324027	0.339352	0.2404	0.261346	0.39819	0.333314	0.494963	0.672185	0.743876	1.03045	0.458191	0.991903	1.23174	0.62667	0.778433	0.621891	0.594475	0.895901	0.61599	0.263339	0.244249	0.289181	0.362411	0.220803	0.570314
59	2401.33	H5N4F1L1E1	0.950687	0.817976	0.952327	0.965888	1.07335	0.850324	0.750118	0.950157	1.00194	0.653537	0.833801	1.06076	0.599836	0.661974	0.847958	0.764987	0.771527	0.656049	0.660607	0.390081	0.482389	0.633866	0.626275	0.365615	0.709539	0.764759	0.983537	0.664524	0.765871	0.946217	0.73667	1.02915	0.88282	1.02104	0.794991	0.616027	0.922465	0.891494	0.666305	0.890309	1.0112	0.907719	0.937351	0.703749	0.961608	0.881384	0.465097
60	2412.83	H5N5L2	0.0592639	0.0530926	0.0658544	0.0656716	0.0667294	0.0701376	0.0695261	0.0680048	0.0203526	0.0261963	0.0628515	0.0659081	0.0818197	0.0763148	0.0596879	0.057645	0.0371064	0.0723817	0.0713014	0.0619076	0.0674132	0.0622335	0.0527042	0.0541011	0	0.0584058	0.0514313	0.0547646	0.0576003	0.0522637	0	0.0238016	0	0.0773404	0.0572835	0.0589967	0.0558874	0	0	0.0394697	0.0700672	0.0530734	0.0467102	0.027953	0.0478942	0.048409	0.0366064
61	2431.86	H5N5F2L1	0.227814	0.188156	0.162366	0.166201	0.167011	0.173908	0.161227	0.160683	0.141918	0.148013	0.16181	0.156614	0.119562	0.121361	0.0975318	0.114248	0.0879597	0.11301	0.115377	0.092063	0.102426	0.0924441	0.094943	0.0844387	0.0672948	0.093193	0.0763428	0.0808335	0.127455	0.206064	0.190077	0.182397	0.114031	0.184222	0.150333	0.153021	0.144576	0.0994154	0.100817	0.120254	0.160481	0.0840658	0.0806704	0.0800935	0.0844088	0.0679333	0.0884499
62	2447.34	H5N4F1E2	3.26661	4.50457	4.2013	4.79511	3.61197	3.94641	3.28671	4.65083	3.95075	3.13557	4.72118	2.83365	1.84287	1.79903	1.94172	2.6811	1.96972	2.32505	1.26189	1.5579	1.69682	2.07565	1.73075	2.14117	2.90177	1.30272	2.23033	1.4276	2.77824	3.19504	4.6488	3.76813	4.84178	3.33261	3.77635	3.70516	4.90244	4.06182	3.87559	5.18688	2.57653	2.39648	1.7982	3.07102	3.10537	2.21882	4.32978
63	2458.31	H5N5LIE1	0.161833	0.136304	0.125415	0.132317	0.129266	0.128135	0.119371	0.12092	0.104963	0.117046	0.107536	0.120391	0.124372	0.13368	0.110217	0.103837	0.100143	0.138114	0.108051	0.102604	0.11915	0.107632	0.0962112	0.0896446	0.0771479	0.110056	0.0881732	0.131656	0.115864	0.151308	0.138271	0.125686	0.09424	0.135271	0.0984761	0.110306	0.100378	0.0844252	0.072664	0.0997665	0.13087	0.1003	0.0897031	0.0704889	0.0820307	0.0910096	0.0706328
64	2493.3	H6N5F1E1	0.252971	0.201192	0.241266	0.187084	0.206444	0.203079	0.186217	0.18889	0.174446	0.197708	0.224937	0.187657	0.179972	0.137906	0.137228	0.126253	0.124706	0.144916	0.130663	0.126614	0.138657	0.1309	0.107624	0.108217	0.144555	0.116937	0.0993732	0.139967	0.162371	0.217214	0.187293	0.210573	0.178571	0.195388	0.170603	0.156191	0.15113	0.181002	0.186155	0.232529	0.194728	0.112504	0.120596	0.126305	0.107242	0.10583	0.136983
65	2504.32	H5N5E2	0.20261	0.20434	0.245643	0.325039	0.194659	0.243161	0.160891	0.308259	0.193242	0.174994	0.251567	0.141471	0.176044	0.156478	0.132145	0.215037	0.13051	0.267162	0.113575	0.12613	0.126498	0.129379	0.109649	0.10224	0.0690355	0.0978467	0.126574	0.111324	0.172697	0.186492	0.198533	0.24938	0.184598	0.188873	0.209882	0.169983	0.348962	0.226213	0.121364	0.207256	0.14934	0.114604	0.104428	0.133746	0.136136	0.109375	0.210089
66	2620.38	H6N5L1E1	0.506322	0.615964	0.467799	0.574041	0.618858	0.506346	0.457092	0.304049	0.351342	0.303686	0.414912	0.376443	0.493375	0.404077	0.204612	0.31244	0.334791	0.276774	0.414543	0.38182	0.321014	0.330934	0.365305	0.379639	0.314324	0.434726	0.30874	0.297504	0.39541	0.493163	0.586666	0.472147	0.570415	0.534596	0.350276	0.429038	0.219316	0.348668	0.264976	0.424078	0.440544	0.238769	0.299018	0.213407	0.295344	0.187461	0.338289
67	2650.37	H5N5F1E2	0.862295	0.658353	1.32439	0.612708	1.01171	1.20201	0.625201	1.09146	0.545707	0.826854	1.67372	0.414183	0.481893	0.342546	0.435657	0.556528	0.344179	0.556768	0.279448	0.47552	0.40087	0.326314	0.275779	0.428809	0.355858	0.271444	0.20659	0.300724	0.603125	0.815283	0.676811	1.17208	0.630792	0.972723	1.11728	0.590017	1.06422	0.541211	0.964977	1.88126	0.410859	0.248492	0.469976	0.637139	0.393626	0.430327	0.96164
68	2666.39	H6N5E2	0.661085	0.676341	0.544682	0.962596	0.600157	0.636842	0.59701	0.490234	0.504997	0.536321	0.523203	0.519346	0.326356	0.312507	0.203539	0.29314	0.240085	0.299373	0.218197	0.215544	0.300074	0.252652	0.185503	0.227968	0.231422	0.233701	0.150233	0.248558	0.399702	0.684828	0.663878	0.50301	0.970861	0.515988	0.452342	0.600454	0.338141	0.517281	0.45458	0.505764	0.561219	0.225331	0.202336	0.149343	0.135649	0.14372	0.277315
69	2720.36	H6N5F1L2	0.083643	0.0774418	0.0698924	0.0606235	0.0745991	0.0712479	0.0653061	0.0643681	0.0572923	0.0746751	0.0576546	0.0648066	0.0817976	0.0692952	0.0546693	0.0458156	0.055984	0.0590252	0.0670662	0.0474316	0.0680591	0.0605741	0.0481292	0.0420461	0.0629214	0.0504959	0.0447748	0.057412	0.0620374	0.0725737	0.0844063	0.0722218	0.0644681	0.0758595	0.0579328	0.0516681	0.0535373	0.0606332	0.0619702	0.065991	0.0720478	0.0529147	0.0450436	0.0425648	0.0421027	0.0545946	0.0363119
70	2766.37	H6N5F1L1E1	0.108636	0.0909203	0.102104	0.152164	0.125573	0.0935954	0.0636645	0.0952236	0.106836	0.0822216	0.0842644	0.0977907	0.0695447	0.0797862	0.0680462	0.0746441	0.074341	0.0769846	0.0637207	0.0495483	0.0473534	0.0613427	0.0595616	0.0368471	0.0728799	0.0751955	0.0745411	0.0708602	0.0806497	0.108738	0.0931684	0.109622	0.135596	0.108356	0.0679886	0.0672282	0.0741869	0.114537	0.070316	0.0998769	0.098401	0.0744976	0.0770724	0.0500369	0.073046	0.0698663	0.0388045
71	2813.41	H6N5F1E2	0.142864	0.115935	0.142521	0.234723	0.169379	0.155287	0.0786633	0.154673	0.152208	0.134666	0.150741	0.117265	0.0620922	0.053323	0.0572839	0.0580489	0.0500364	0.0722775	0.0447894	0.0404422	0.0429512	0.051537	0.0383314	0.0217153	0.0579728	0.0399535	0.0375302	0.0478172	0.0901796	0.14097	0.118207	0.149458	0.193973	0.139184	0.104653	0.0857241	0.125477	0.139646	0.113046	0.170221	0.116178	0.0501123	0.048985	0.0441192	0.0414256	0.0464343	0.0549959
72	2894.36	H6N5L2E1	0.398655	0.505871	0.342633	0.327037	0.591332	0.424367	0.392758	0.282003	0.228031	0.290398	0.290009	0.319344	0.415581	0.30456	0.161395	0.229012	0.23745	0.170356	0.377814	0.310734	0.286988	0.248865	0.270445	0.322301	0.251842	0.309003	0.302612	0.184521	0.313426	0.374527	0.493726	0.347751	0.307843	0.538509	0.303674	0.364641	0.229916	0.209879	0.246627	0.257773	0.359348	0.156128	0.229769	0.222237	0.272513	0.174863	0.210907
73	2940.37	H6N5L1E2	3.52713	4.12933	2.8924	3.85082	4.24618	3.76508	3.95773	3.5196	2.45876	3.278	2.84963	3.02299	3.14236	2.94482	1.6552	2.59295	2.03696	2.13068	2.72587	2.76997	3.15916	2.27004	2.2291	3.05434	2.38891	2.14542	2.0013	1.73329	2.87422	3.6724	4.46896	2.81454	3.80245	3.85948	3.00592	4.21288	2.80638	2.59006	3.00899	2.56296	3.33187	1.63124	2.04978	2.15486	2.13801	1.70359	2.88955
74	2986.44	H6N5E3	1.63746	1.63794	1.20126	2.72687	1.75433	1.64782	1.47797	1.91457	1.4846	1.70401	1.3987	1.53465	0.753807	0.846823	0.684611	1.23954	0.591851	1.02154	0.501588	0.543046	0.790708	0.589718	0.412547	0.582611	0.651142	0.570697	0.494929	0.499552	1.10339	1.93848	1.69926	1.21243	2.34491	1.45898	1.17596	1.85811	1.74009	1.51609	1.52761	1.27701	1.48601	0.571257	0.779552	0.546537	0.443369	0.524316	0.742845
75	3040.35	H6N5F1L2E1	0.108424	0.0897131	0.100496	0.153059	0.167771	0.104638	0.0722039	0.118652	0.111153	0.0927895	0.0848554	0.110112	0.0730885	0.0846278	0.0805663	0.0908006	0.0766648	0.0787157	0.0755072	0.0448852	0.0494723	0.0646142	0.0604063	0.0365536	0.0698134	0.0803398	0.0977692	0.0636484	0.0871907	0.115993	0.0926832	0.114403	0.109442	0.136625	0.0744319	0.0667998	0.0947076	0.0971511	0.0704879	0.0871356	0.110104	0.0672253	0.102657	0.0611018	0.0905115	0.0892743	0.0389387
76	3086.42	H6N5F1L1E2	0.999816	0.611768	0.867272	1.9974	1.52056	0.956666	0.453217	1.47325	1.41069	0.856304	0.857357	1.1971	0.367317	0.724402	0.869634	1.17664	0.668745	0.893006	0.386267	0.230143	0.299812	0.422272	0.373504	0.165826	0.575238	0.641493	0.850585	0.491938	0.797794	1.13666	0.578752	1.06447	1.4506	1.10593	0.639841	0.615655	1.45109	1.29038	0.767702	0.939633	1.09214	0.756479	1.25747	0.518911	0.848605	1.0263	0.300885
77	3132.43	H6N5F1E3	0.0745939	0.0793035	0.0643811	0.185013	0.0845057	0.0772719	0.0524194	0.108565	0.086334	0.0759202	0.060222	0.071114	0.0401828	0.036839	0.0348905	0.0474936	0.0365346	0.0490236	0.0101699	0	0.0283148	0.0329667	0.0239033	0.0130445	0.0364811	0.0290669	0.0310554	0.0258788	0.0534104	0.0739418	0.092209	0.0658459	0.157526	0.0675405	0.0518503	0.0637375	0.0925441	0.078819	0.0569109	0.0629864	0.0672918	0.0317995	0.0319755	0.0268002	0.0277343	0.0293057	0.0285848
78	3259.34	H7N6L2E1	0.108282	0.195603	0.0980183	0.113704	0.138261	0.139639	0.136675	0.101317	0.0743727	0.114707	0.0751678	0.094177	0.149794	0.0773926	0.0550451	0.0800182	0.0660539	0.0665495	0.0731032	0.0884908	0.0657501	0.0775081	0.050433	0.0694668	0.0745924	0.0795574	0.0668514	0.0526441	0.0922562	0.110695	0.201577	0.0937096	0.104228	0.132831	0.0877737	0.14865	0.0737358	0.0757	0.095702	0.0675168	0.105604	0.0499981	0.0603422	0.0654099	0.0499335	0.0421874	0.0751195
79	3305.41	H7N6L1E2	0.102777	0.150953	0.0743519	0.135071	0.0982433	0.110321	0.112088	0.0922221	0.074163	0.113903	0.0728342	0.088988	0.069977	0.0472142	0.041196	0.0660075	0.0344954	0.0574811	0.0335785	0.0410499	0.0424223	0.0448279	0.0244888	0.036566	0.0439597	0.0366386	0.0298489	0.0306187	0.0680816	0.109628	0.147929	0.070062	0.116677	0.0883285	0.0673901	0.141071	0.0750613	0.074133	0.0959045	0.0627503	0.0874893	0.0327697	0.0396675	0.0389347	0.0201755	0.0262419	0.0503941
80	3532.36	H7N6L3E1	0.0727162	0.12703	0.0639467	0.0495209	0.125072	0.0953355	0.0883844	0.0614055	0.0491274	0.07641	0.0443249	0.0603655	0.118761	0.0534365	0.0397301	0.0519156	0.0397874	0.0313609	0.0581811	0.0726715	0.0499586	0.0578726	0.0379035	0.0594992	0.0575428	0.0612919	0.0661772	0.0327387	0.0643738	0.0689814	0.132154	0.0602612	0.0441675	0.130803	0.0549526	0.089621	0.0523641	0.0446284	0.0613086	0.0371879	0.0709484	0.0287386	0.0416167	0.0533512	0.0398587	0.0337304	0.0420309
81	3578.43	H7N6L2E2	0.115519	0.196634	0.0905586	0.102447	0.151672	0.141708	0.135301	0.105209	0.0850845	0.133009	0.0735039	0.0965154	0.100333	0.0632815	0.047628	0.0842414	0.0401132	0.0513861	0.0452975	0.0692085	0.0614239	0.0531014	0.0337284	0.0586785	0.0594373	0.0598399	0.0510411	0.0360815	0.0836423	0.123182	0.202212	0.0855249	0.0870337	0.151865	0.0804057	0.157033	0.0961812	0.0748122	0.115064	0.0634453	0.100473	0.0304476	0.0455037	0.0546209	0.0347954	0.0336626	0.0564654
82	3624.44	H7N6L1E3	0.0459036	0.0577998	0.0310174	0.0499508	0.0461316	0.0458144	0.0419274	0.0435971	0.0377402	0.0534323	0.0328287	0.041802	0.0241329	0.0181382	0.018971	0.0292271	0.00454985	0.0206439	0	0.01827	0.0174087	0.015727	0.00353646	0.0142275	0.0183096	0.0153247	0.013954	0.00904797	0.0274791	0.0512772	0.0631631	0.0309824	0.0409795	0.0412707	0.0267719	0.0543563	0.0473306	0.0353827	0.0439612	0.0263633	0.0370949	0.00829431	0.0153931	0.0139492	0.00700649	0.0085359	0.0160052
83	3678.35	H7N6F1L3E1	0.0224514	0.0202354	0.0193804	0.0238644	0.0375431	0.0230204	0.0162477	0.0235202	0.0245051	0.0242296	0.0153236	0.0226966	0.0115881	0.0165078	0.0176799	0.020197	0.0146691	0.0166642	0.00992334	0	0	0.00934092	0.00373949	0	0.0110442	0.0197103	0.0258806	0.0129903	0.016534	0.0239534	0.0142693	0.0217544	0.00706447	0.030056	0.0155538	0.0176	0.0220956	0.0205084	0.0183382	0.0165269	0.0227344	0.0136182	0.0195282	0.0138801	0.0159189	0.0186972	0.00292652
84	3724.31	H7N6F1L2E2	0.0264259	0.0216385	0.0227693	0.0392535	0.0384713	0.0251626	0.0148748	0.031511	0.0380157	0.0298465	0.0201722	0.0311233	0	0.0155885	0.018797	0.031077	0.0135684	0.018017	0	0	0	0.00763204	0	0	0.0197136	0.0162824	0.0177006	0.0116433	0.0181887	0.0315935	0.0236328	0.0262545	0.0254837	0.0309975	0.0167652	0.0201506	0.0354012	0.0292749	0.0227636	0.0191969	0.0266166	0.0123037	0.0206759	0.0119711	0.012675	0.0168316	0.00914818
[truncated: 13 more columns]

## Sheet: TS3.Transfer to log10
			Group1 in green=patients treated without AIT; group 2 in blue = patients treated with AIT in the dose increaing phase; group 3 in orange=patients treated with AIT in the maitenance phase, Red data were significantly changed
			Number of patients
	m/z	Composition	1	2	3	4	5	6	7	8	9	10	11	12	13	14	15	16	17	18	19	20	21	22	23	24	25	26	27	28		1	2	3	4	5	6	7	8	9	10	11	12	13	14	15	16	17	18
1	1257.22	H5N2	0.222631	0.0612536	0.064945	-0.177674	-0.002353	-0.0461754	0.0556075	0.0408069	-0.0395539	0.0734288	0.00675038	-0.0349059	0.319729	-0.07375	0.14073	-0.0303733	0.154668	-0.143006	0.234099	0.238472	0.238506	0.227438	0.0647458	0.097319	-0.0307945	0.152256	-0.019109	0.222303		0.166332	-0.00258207	0.0877803	-0.136321	0.0342919	-0.0214382	-0.129695	-0.00765517	-0.0529347	-0.0205744	-0.00174935	0.0469003	-0.0440586	0.108573	0.00889349	-0.185317	-0.089465	-0.169742
2	1282.23	H3N3F1	-1.1012	-1.1013	-1.11566	-1.17062	-1.18553	-1.07112	-1.20982	-1.19367	-1.11131	-1.04735	-1.23928	-1.25314	-1.06722	-1.15976	-1.17487	-1.26911	-1.20198	-1.24298	-1.20692	-1.16141	-1.25269	-1.16899	-1.14128	-1.21036	-1.19651	-1.29809	-1.31627	-1.21112		-1.14167	-1.08939	-1.1093	-1.0956	-1.06509	-1.0856	-1.27785	-1.24873	-1.16944	-1.1309	-1.18391	-1.19091	-1.25743	-1.34266	-1.27534	-1.36302	-1.39645	-1.41156
3	1298.24	H4N3	-1.00299	-1.13347	-1.12773	-1.24988	-1.23712	-1.19106	-1.23077	-1.2208	-1.22594	-1.12445	-1.16579	-1.2106	-1.05135	-1.25441	-1.26272	-1.40325	-1.22449	-1.30761	-1.17058	-1.15288	-1.19348	-1.17349	-1.24212	-1.21776	-1.362	-1.23698	-1.3919	-1.17329		-1.06295	-1.10146	-1.10077	-1.23543	-1.15911	-1.21868	-1.45488	-1.26833	-1.25566	-1.30344	-1.21237	-1.17654	-1.35567	-1.38015	-1.31383	-1.36541	-1.37968	-1.41759
4	1339.25	H3N4	-1.16677	-0.913094	-0.987379	-0.767019	-1.18861	-0.730222	-1.4746	-1.16178	-1.1053	-1.02251	-0.797457	-1.12857	-1.20889	-1.22237	-1.16587	-1.15872	-1.08388	-1.11475	-1.87046	-1.06568	-1.27445	-1.18938	-1.40169	-1.15542	-1.319	-0.920318	-1.39675	-1.31658		-1.19675	-0.903596	-0.920676	-0.595427	-1.08867	-0.78211	0	-1.21779	-1.21928	-1.18798	-0.855361	-1.08793	-0.918425	-1.39401	-1.03555	-1.43696	-1.23435	-1.25196
5	1419.23	H6N2	0.313565	0.17429	0.195334	0.0271248	0.133837	0.0772781	0.158323	0.210292	-0.0479039	0.0880975	0.110028	0.0815883	0.40412	0.147132	0.248186	0.134309	0.254866	0.0541174	0.26533	0.310822	0.289171	0.244173	0.229683	0.224471	-0.0192401	0.201012	0.0791171	0.264173		0.275977	0.092042	0.21122	0.0479128	0.154142	0.0357312	0.0504927	0.135833	-0.0623464	0.00464349	0.105261	0.144665	0.114156	0.301754	0.1589	-0.12067	0.050348	-0.0049999
6	1444.24	H4N3F1	-0.997186	-1.04279	-1.0591	-1.19997	-1.16668	-1.03509	-1.1464	-1.12757	-1.15506	-0.996377	-1.16613	-1.18946	-0.978461	-1.09087	-1.13603	-1.26815	-1.14319	-1.23136	-1.10867	-1.08404	-1.12896	-1.11512	-1.14122	-1.16625	-1.19679	-1.20932	-1.26471	-1.14905		-1.03879	-1.03367	-1.02457	-1.18449	-1.04827	-1.10521	-1.22041	-1.16462	-1.19708	-1.12694	-1.13131	-1.13871	-1.22729	-1.29425	-1.2137	-1.27867	-1.3142	-1.36311
7	1484.53	H3N4F1	0.60479	0.722629	0.696277	0.823356	0.733541	0.822421	0.587766	0.535724	0.790023	0.727198	0.5467	0.609379	0.704977	0.748066	0.911133	0.855768	0.89302	0.884348	0.762522	0.693455	0.750633	0.798503	0.811651	0.890102	0.849525	0.740713	0.852469	0.727124		0.586604	0.631091	0.691719	0.908819	0.780805	0.80752	0.52676	0.480183	0.787722	0.739218	0.572104	0.623433	0.794958	0.673882	0.884692	0.575398	0.614639	0.535124
8	1501.26	H4N4	-0.676412	-0.442588	-0.396081	-0.495787	-0.737659	-0.310799	-0.865941	-0.725479	-0.726737	-0.586355	-0.410063	-0.669381	-0.632016	-0.643031	-0.64371	-0.673947	-0.618839	-0.581018	-0.922842	-0.556238	-0.756485	-0.617263	-0.905863	-0.709969	-0.834838	-0.371985	-0.911284	-0.641013		-0.735852	-0.487905	-0.391337	-0.389901	-0.632915	-0.378262	-0.968648	-0.721838	-0.72084	-0.694394	-0.424797	-0.614641	-0.373585	-0.900976	-0.654535	-0.795266	-0.791328	-0.794425
9	1541.54	H3N5	-1.05642	-0.987342	-0.905778	-1.08196	-1.11468	-0.927415	-1.24158	-1.14936	-0.97866	-0.971793	-0.814857	-1.10844	-1.01817	-1.19031	-0.989866	-1.20262	-1.10014	-0.996708	-1.02793	-1.0202	-1.03685	-1.01613	-1.31419	-1.15557	-1.28211	-1.04492	-1.26766	-1.28067		-1.02119	-0.94728	-0.803487	-1.0686	-1.10449	-0.997827	-1.4626	-1.12506	-1.19048	-1.17251	-0.853154	-1.13581	-1.28128	-1.30375	-0.906673	-1.44962	-1.2648	-1.25685
10	1581.24	H7N2	-0.181191	-0.326573	-0.314888	-0.491076	-0.459627	-0.415284	-0.325164	-0.28497	-0.53429	-0.356641	-0.391083	-0.378843	-0.152021	-0.371373	-0.295227	-0.568654	-0.363436	-0.474673	-0.205527	-0.197083	-0.19226	-0.354686	-0.38785	-0.351725	-0.483621	-0.414184	-0.502787	-0.356561		-0.239519	-0.425943	-0.31859	-0.471694	-0.476533	-0.458166	-0.45874	-0.397185	-0.554414	-0.458241	-0.410576	-0.353572	-0.495553	-0.346327	-0.436505	-0.617402	-0.490792	-0.571291
11	1617.28	H4N3E1	-0.077348	-0.132282	-0.188681	-0.275427	-0.2051	-0.260053	-0.232844	-0.320726	-0.248025	-0.227422	-0.273754	-0.15004	-0.32096	-0.421833	-0.398943	-0.5643	-0.377721	-0.561308	-0.331282	-0.398546	-0.348937	-0.261069	-0.34405	-0.470509	-0.376959	-0.367099	-0.501732	-0.411844		-0.0926695	-0.188595	-0.141145	-0.222911	-0.105827	-0.324357	-0.3294	-0.36616	-0.298598	-0.313596	-0.288809	-0.13715	-0.46741	-0.541976	-0.483451	-0.54378	-0.523717	-0.60295
12	1621.54	H5N3F1	-0.608641	-0.67875	-0.712162	-0.873128	-0.809201	-0.792504	-0.762176	-0.856054	-0.805343	-0.696016	-0.807483	-0.74856	-0.62975	-0.802264	-0.713237	-0.97745	-0.682971	-0.921775	-0.60526	-0.787279	-0.72464	-0.664733	-0.829559	-0.861186	-0.864725	-0.759071	-0.863741	-0.722263		-0.661887	-0.758436	-0.694756	-0.849016	-0.780825	-0.814899	-0.895147	-0.925671	-0.878986	-0.826509	-0.865565	-0.727451	-0.855179	-0.941756	-0.881892	-1.00035	-0.889318	-1.06712
13	1647.27	H4N4F1	0.714253	0.818027	0.868328	0.922007	0.809648	0.98471	0.76354	0.792599	0.837378	0.924279	0.752069	0.738042	0.956908	1.06061	1.00563	1.00741	0.966666	0.934843	0.811185	0.907846	0.802798	0.955122	0.925137	0.989465	0.938871	0.881253	0.97276	0.880943		0.697719	0.717517	0.845034	0.94182	0.840861	0.971042	0.728146	0.777394	0.878716	0.965104	0.796252	0.731678	0.925279	0.835973	0.985938	0.936081	0.821086	0.829511
14	1663.27	H5N4	-0.391028	-0.287922	-0.255336	-0.462755	-0.460554	-0.271264	-0.542806	-0.51969	-0.513461	-0.373607	-0.293029	-0.402117	-0.254811	-0.348431	-0.390225	-0.521126	-0.320061	-0.418579	-0.382396	-0.32651	-0.345906	-0.276341	-0.568601	-0.480464	-0.602951	-0.214831	-0.523466	-0.298969		-0.432342	-0.366761	-0.268141	-0.436923	-0.426195	-0.330149	-0.666426	-0.485675	-0.511918	-0.470687	-0.329854	-0.364534	-0.232755	-0.60032	-0.476128	-0.54413	-0.514897	-0.579058
15	1688.29	H3N5F1	-0.170567	-0.127652	-0.066793	-0.0831688	-0.0358055	0.0707793	-0.341463	-0.272463	-0.178807	-0.11096	-0.365983	-0.244611	-0.08127	-0.302835	0.0681362	-0.155721	0.105248	-0.0284316	-0.0207309	-0.123606	-0.0199294	-0.0330722	-0.214454	-0.163096	-0.128361	-0.204546	-0.31431	-0.180873		-0.188779	-0.212865	-0.0778476	0.0459644	0.0467702	0.0471469	-0.454425	-0.338798	-0.182449	-0.108633	-0.349689	-0.217375	-0.247113	-0.279928	-0.0468064	-0.482726	-0.327644	-0.283716
16	1703.61	H4N5	-0.930624	-0.87461	-0.755513	-0.957987	-0.961453	-0.732207	-1.11629	-0.970091	-0.906198	-0.8709	-0.702182	-1.01068	-0.895376	-0.983053	-0.901766	-0.993424	-0.862368	-0.789028	-1.03966	-0.875286	-0.949866	-0.931301	-1.19059	-1.00607	-1.2067	-0.91184	-1.18035	-1.09287		-0.950933	-0.899907	-0.720627	-0.949687	-0.919974	-0.808156	-1.19658	-1.02969	-1.04729	-0.991461	-0.743842	-0.981842	-1.01438	-1.14662	-0.734459	-1.22418	-1.07221	-1.07933
17	1743.25	H8N2	0.0446951	-0.0601263	-0.0848617	-0.254973	-0.183897	-0.172623	-0.0738019	-0.0442615	-0.381368	-0.18832	-0.135248	-0.177726	0.00626636	-0.12659	-0.0849203	-0.197251	-0.0557805	-0.208276	-0.013904	0.0148898	-0.00452289	-0.187381	-0.115659	-0.0863874	-0.292867	-0.128975	-0.220829	-0.151628		-0.00474157	-0.21467	-0.108673	-0.285071	-0.184085	-0.223814	-0.185763	-0.119683	-0.371582	-0.229124	-0.142353	-0.165317	-0.292357	-0.107761	-0.146459	-0.387067	-0.238668	-0.245991
18	1763.29	H4N3F1E1	-0.592871	-0.676201	-0.625915	-0.811087	-0.79499	-0.791376	-0.707205	-0.797304	-0.886082	-0.69668	-0.726011	-0.870793	-0.797573	-0.949599	-0.913404	-0.982341	-0.926329	-1.03665	-0.887076	-0.828114	-0.905632	-0.914944	-0.883324	-0.920681	-0.883913	-0.983113	-1.01318	-0.936535		-0.622057	-0.731004	-0.611775	-0.777568	-0.772678	-0.830347	-0.758651	-0.866948	-0.914742	-0.705881	-0.688702	-0.854759	-1.06025	-0.884424	-0.956549	-1.1289	-1.08853	-1.01699
19	1779.29	H5N3E1	-0.115328	-0.167851	-0.182362	-0.302201	-0.111309	-0.281727	-0.19103	-0.284851	-0.176531	-0.13772	-0.303923	-0.162621	-0.262389	-0.440342	-0.311823	-0.537641	-0.295114	-0.461779	-0.25898	-0.353891	-0.297453	-0.206003	-0.33832	-0.440812	-0.256529	-0.271226	-0.399944	-0.326672		-0.126341	-0.24792	-0.176929	-0.268342	-0.152313	-0.298034	-0.315807	-0.348464	-0.231134	-0.182157	-0.320261	-0.152938	-0.354805	-0.488559	-0.396173	-0.496069	-0.405461	-0.594531
20	1809.28	H5N4F1	0.522069	0.635846	0.686051	0.489424	0.56973	0.779095	0.578743	0.614047	0.543655	0.694789	0.559899	0.470779	0.773927	0.84761	0.779901	0.632594	0.664409	0.660418	0.712553	0.719661	0.604	0.79265	0.671662	0.576907	0.686238	0.6674	0.666974	0.674077		0.492245	0.513195	0.658311	0.50438	0.583663	0.757781	0.531752	0.656947	0.593877	0.763196	0.594159	0.489166	0.714904	0.59682	0.610841	0.775768	0.534759	0.67179
21	1820.31	H4N4E1	0.0228868	-0.0701688	-0.0918111	-0.266674	-0.130482	-0.193651	-0.130494	-0.288157	-0.17328	-0.152303	-0.106976	-0.0969801	-0.152552	-0.300951	-0.23228	-0.547754	-0.203276	-0.438726	-0.267866	-0.279941	-0.189234	-0.0860439	-0.220921	-0.181803	-0.367403	-0.265847	-0.307596	-0.169068		-0.0322315	-0.167969	-0.11187	-0.19347	-0.0570132	-0.217508	-0.28785	-0.390395	-0.250339	-0.209525	-0.129357	-0.0766614	-0.257046	-0.360099	-0.270624	-0.382226	-0.340708	-0.44071
22	1824.64	H6N4	-0.945924	-0.961939	-0.989729	-1.08746	-1.04887	-0.928854	-1.02492	-1.02716	-1.00723	-0.834625	-1.0188	-1.08794	-1.00958	-1.05596	-1.07467	-1.25345	-1.14102	-1.07421	-1.0932	-1.11306	-1.1314	-1.07572	-1.15382	-1.19266	-1.18502	-1.09208	-1.25156	-0.976517		-1.00973	-0.974956	-0.961982	-1.09909	-0.982946	-0.993786	-1.10789	-1.07316	-1.00236	-0.968187	-0.991342	-1.04845	-1.08193	-1.31794	-1.25781	-1.17585	-1.22454	-1.23698
23	1850.3	H4N5F1	0.0036858	-0.00957725	0.131149	-0.00403627	0.0818325	0.215497	-0.113889	0.127037	-0.077381	0.0950518	0.0217379	-0.0252598	0.226458	0.07894	0.189479	0.105374	0.178637	0.151929	0.136072	0.200274	0.102439	0.113198	-0.00652241	0.0368296	-0.099952	0.0705078	-0.190163	-0.012522		-0.00316309	-0.123727	0.11365	0.0675162	0.147883	0.188351	-0.186988	0.101182	-0.0491809	0.138737	0.0588651	0.000810384	-0.0301251	-0.0135833	0.140708	-0.183816	-0.0954728	0.00871204
24	1866.26	H5N5	-0.864935	-0.850493	-0.785113	-0.983402	-0.935572	-0.787323	-1.00186	-0.958918	-0.957788	-0.869489	-0.854246	-0.98598	-0.876872	-0.8944	-0.925532	-1.02048	-0.933296	-0.903407	-0.961503	-0.916117	-0.930894	-0.947531	-1.08066	-1.05968	-1.10334	-0.951315	-1.18161	-1.00035		-0.928156	-0.908335	-0.805281	-0.994008	-0.906724	-0.854838	-1.08654	-1.01778	-0.9898	-0.978525	-0.871702	-0.959918	-1.0504	-1.11162	-0.927053	-1.14669	-1.11098	-1.08822
25	1905.22	H9N2	0.00235508	0.05329	-0.0654069	0.0420338	-0.0256377	-0.0792048	-0.0321815	0.0609738	-0.17652	-0.0346438	-0.13466	0.00187712	0.0587659	0.0326636	0.0754117	-0.116655	0.0927316	0.0628507	0.0719233	-0.0028674	0.0223198	-0.0835767	-0.140761	-0.0644604	-0.114222	-0.0182258	0.0122261	-0.120523		-0.0137447	-0.115905	-0.0772902	0.000284056	-0.0450442	-0.13058	-0.0836241	-0.00846879	-0.122652	-0.0545598	-0.195916	0.00224906	-0.116918	-0.0672942	-0.0292191	-0.323299	0.00359827	-0.102452
26	1919.67	H4N4F1L1	-0.941369	-1.0223	-1.07512	-1.16036	-1.10888	-1.11449	-1.16825	-1.18848	-1.15162	-1.22702	-1.17123	-1.16569	-0.91328	-1.0646	-1.11878	-1.31624	-1.03941	-1.09496	-0.992271	-1.07426	-1.04811	-1.01936	-1.19766	-1.22019	-1.26816	-1.13509	-1.2642	-1.10368		-1.03258	-0.988161	-1.06468	-1.22652	-1.0443	-1.19584	-1.41756	-1.77266	-1.69827	-1.27852	-1.20368	-1.10812	-1.17218	-1.34258	-1.3046	-1.35313	-1.29167	-1.38433
27	1936.24	H5N4L1	-0.344163	-0.371976	-0.38936	-0.546863	-0.310797	-0.468897	-0.454346	-0.570782	-0.508217	-0.509982	-0.521599	-0.393382	-0.338324	-0.455377	-0.503333	-0.691877	-0.340427	-0.645835	-0.280119	-0.375552	-0.409251	-0.316044	-0.402364	-0.420274	-0.510081	-0.313396	-0.367835	-0.421811		-0.378225	-0.479391	-0.39838	-0.506206	-0.330506	-0.531213	-0.57712	-0.668351	-0.547752	-0.583572	-0.527751	-0.341843	-0.455724	-0.55471	-0.515388	-0.52584	-0.548134	-0.649839
28	1941.68	H6N3E1	-0.145358	-0.166055	-0.172096	-0.323059	-0.145777	-0.290301	-0.202795	-0.287451	-0.198265	-0.167991	-0.334896	-0.180089	-0.288859	-0.439599	-0.309983	-0.547112	-0.266335	-0.509327	-0.245867	-0.360708	-0.331089	-0.24455	-0.389941	-0.458508	-0.277379	-0.265482	-0.362274	-0.350505		-0.163737	-0.273837	-0.19297	-0.290215	-0.184905	-0.332144	-0.328218	-0.355682	-0.234046	-0.21352	-0.345172	-0.159353	-0.360336	-0.470152	-0.399009	-0.474408	-0.409888	-0.553154
29	1966.27	H4N4F1E1	-0.221178	-0.0749065	-0.0362876	-0.0436145	-0.119236	0.0165069	-0.239959	-0.212768	-0.120117	-0.152204	-0.32951	-0.299208	-0.295925	-0.160584	-0.146181	-0.205059	-0.288366	-0.305715	-0.355919	-0.325998	-0.324557	-0.27272	-0.329341	-0.232742	-0.185551	-0.413396	-0.343055	-0.402448		-0.252985	-0.181138	-0.0682625	-0.0315262	-0.0830026	-0.0288993	-0.311362	-0.246081	-0.0961342	-0.120991	-0.30302	-0.311221	-0.369758	-0.356877	-0.224066	-0.22075	-0.32525	-0.271713
30	1982.28	H5N4E1	1.00066	1.02711	1.01984	0.980519	1.00882	0.927091	0.986247	0.893967	0.986066	0.906784	1.01922	0.99927	0.927778	0.908039	0.885786	0.832921	1.00761	0.869319	0.989186	0.975605	0.946341	1.01508	1.00183	0.996274	0.911947	1.01722	0.953965	0.998469		1.00126	0.968749	0.999282	0.995949	0.970259	0.909689	0.940847	0.817764	0.965903	0.897503	0.993318	1.04147	0.995273	0.901021	0.941724	0.925039	0.947952	0.999116
31	2012.31	H5N5F1	-0.260887	-0.398897	-0.224153	-0.592769	-0.347574	-0.261628	-0.39444	-0.286304	-0.537224	-0.331101	-0.321321	-0.426529	-0.143032	-0.252953	-0.19505	-0.391615	-0.286853	-0.290969	-0.199125	-0.175058	-0.234299	-0.31063	-0.366347	-0.418565	-0.529599	-0.382227	-0.633513	-0.30409		-0.305978	-0.500289	-0.254033	-0.524071	-0.324273	-0.316857	-0.515579	-0.334503	-0.519758	-0.311314	-0.280599	-0.379535	-0.454079	-0.35276	-0.326031	-0.568857	-0.517982	-0.47406
32	2023.29	H4N5E1	-0.553876	-0.635965	-0.481876	-0.686002	-0.585544	-0.581502	-0.742255	-0.568294	-0.730509	-0.590536	-0.368406	-0.775774	-0.721424	-0.799641	-0.704882	-0.77922	-0.708683	-0.590846	-0.803256	-0.661249	-0.725515	-0.814249	-0.874989	-0.735425	-0.924914	-0.832619	-0.944299	-0.842037		-0.59	-0.698268	-0.456193	-0.736226	-0.635394	-0.630217	-0.798453	-0.60916	-0.807488	-0.6477	-0.38766	-0.748821	-0.956065	-0.790524	-0.550044	-0.989708	-0.889175	-0.693465
33	2028.27	H6N5	-0.648849	-0.698472	-0.738231	-0.862807	-0.789247	-0.731656	-0.827761	-0.813412	-0.85572	-0.744007	-0.784513	-0.866297	-0.834794	-0.899722	-0.93713	-0.971676	-0.962653	-1.04317	-0.878447	-0.847143	-0.898855	-0.895171	-0.969912	-0.985091	-0.927586	-0.991192	-1.03151	-0.925013		-0.736048	-0.748485	-0.740501	-0.898544	-0.804888	-0.798187	-0.904673	-0.841904	-0.934775	-0.824879	-0.814246	-0.843465	-1.03517	-1.03207	-0.975879	-1.00563	-1.07938	-0.968448
34	2053.8	H4N6F1	-0.774618	-0.765294	-0.797606	-0.895799	-0.878422	-0.798227	-0.601038	-0.896078	-0.925824	-0.892604	-0.81217	-0.876808	-0.552958	-0.645213	-0.811959	-0.86278	-0.758268	-0.74673	-0.702765	-0.725075	-0.691988	-0.753472	-0.842973	-0.903526	-1.07447	-0.835906	-0.885216	-0.797831		-0.821738	-0.771673	-0.660038	-0.949726	-0.725723	-0.712968	-0.95779	-0.968632	-0.907203	-0.941085	-0.752661	-0.856382	-0.860938	-1.01483	-0.92834	-0.992669	-1.04736	-0.845151
35	2067.68	H10N2	-0.82084	-0.832429	-0.955027	-0.880331	-0.890309	-0.941519	-0.899722	-0.90356	-1.05863	-0.900249	-0.987756	-0.971592	-0.882414	-0.930359	-1.00336	-1.03438	-0.981094	-0.933018	-0.944423	-0.942065	-0.957149	-1.10616	-1.06282	-1.10187	-1.10654	-1.02504	-1.07582	-1.08757		-0.855625	-0.861025	-0.923655	-0.89247	-0.898234	-1.02906	-0.982935	-1.02263	-1.10136	-1.03619	-1.00994	-0.974012	-1.06373	-1.15031	-1.05463	-1.29145	-1.09943	-1.16202
36	2082.29	H5N4F1L1	-0.107719	-0.172412	-0.188049	-0.363368	-0.208975	-0.209887	-0.211704	-0.270045	-0.295704	-0.23874	-0.280494	-0.164588	-0.128807	-0.171042	-0.176261	-0.322429	-0.144155	-0.283496	-0.0621244	-0.286302	-0.125087	-0.123189	-0.262978	-0.32254	-0.165328	-0.221049	-0.260235	-0.188332		-0.145466	-0.242962	-0.219374	-0.259133	-0.193528	-0.259933	-0.338325	-0.358104	-0.266923	-0.213433	-0.262314	-0.150668	-0.191136	-0.296395	-0.261736	-0.329162	-0.299604	-0.394925
37	2098.71	H6N4L1	-0.64683	-0.720311	-0.779732	-0.790806	-0.747672	-0.761043	-0.796074	-0.77721	-0.822621	-0.751912	-0.783377	-0.806186	-0.90691	-0.964707	-0.993942	-1.00443	-0.999361	-0.993509	-0.925847	-0.936353	-0.956258	-0.984318	-1.03234	-1.02509	-0.99415	-0.990051	-1.05364	-0.973654		-0.70861	-0.714345	-0.735794	-0.811967	-0.729446	-0.841442	-0.850589	-0.863838	-0.878273	-0.866623	-0.792224	-0.77974	-1.0235	-1.0777	-1.05749	-1.11649	-1.11897	-1.04044
38	2123.75	H4N5F1L1	-0.813039	-0.855929	-0.944145	-0.979744	-0.922671	-0.931151	-0.973043	-0.99052	-1.00476	-0.938599	-0.996104	-0.980074	-0.118666	-0.184332	-0.375046	-0.621233	-0.190238	-0.211088	-0.133164	-0.213653	-0.211732	-0.160509	-0.342197	-0.224396	-0.971911	-0.25632	-0.431127	-0.236831		-0.858825	-0.860933	-0.912034	-0.932072	-0.949619	-1.02455	-1.05512	-1.07504	-1.06592	-0.81048	-0.987482	-0.936867	-0.278624	-0.499588	-0.525565	-0.609157	-0.454888	-0.667512
39	2128.28	H5N4F1E1	0.741939	0.748366	0.76288	0.620723	0.698884	0.753979	0.720892	0.713854	0.666889	0.712756	0.706993	0.58137	0.643126	0.636021	0.637849	0.628907	0.56153	0.58074	0.632925	0.657456	0.607901	0.636282	0.651358	0.640654	0.715547	0.557295	0.615098	0.668736		0.7262	0.681431	0.734038	0.62149	0.666445	0.762366	0.67569	0.739273	0.67323	0.796578	0.735141	0.603613	0.622398	0.635999	0.633726	0.729441	0.605733	0.735587
40	2140.3	H5N5L1	0.306097	0.247445	0.198391	0.292116	0.26743	0.215514	0.253209	0.277415	0.248601	0.149069	0.281265	0.279827	-0.0989341	-0.0318574	-0.0119599	0.144926	-0.0391496	-0.127577	-0.0189645	0.00240041	0.0405057	-0.0521255	-0.0537471	-0.0165216	0.0357074	0.000590841	0.0208268	-0.0568751		0.265227	0.208585	0.200504	0.270775	0.174473	0.181861	0.252091	0.234654	0.211547	0.20047	0.243597	0.245682	-0.0187632	0.033525	0.0337805	-0.0438153	-0.0825363	0.0666639
41	2144.75	H6N4E1	-0.52636	-0.563397	-0.637536	-0.609474	-0.619998	-0.605335	-0.625277	-0.647163	-0.642066	-0.596098	-0.62657	-0.669371	-0.782807	-0.825809	-0.841867	-0.82812	-0.860204	-0.807713	-0.797189	-0.802693	-0.797594	-0.839134	-0.872283	-0.916863	-0.884582	-0.847184	-0.951689	-0.772942		-0.564384	-0.603523	-0.61808	-0.626797	-0.629165	-0.704111	-0.662752	-0.72939	-0.665221	-0.681207	-0.63959	-0.629166	-0.805714	-0.938253	-0.94775	-0.956831	-0.907133	-0.91399
42	2158.78	H5N5F2	-0.820145	-0.89562	-0.970007	-1.00298	-0.919877	-0.951475	-0.942578	-0.927493	-1.02543	-0.96016	-1.00412	-0.95261	-0.917422	-0.955426	-0.989824	-1.09243	-1.02606	-1.0633	-0.933377	-0.998259	-0.981008	-1.0305	-1.11986	-1.10873	-0.991045	-1.13504	-1.19162	-1.08189		-0.884361	-0.867306	-0.943777	-0.988444	-0.927717	-1.05349	-1.0187	-1.02151	-1.04867	-1.02743	-0.976264	-0.86987	-1.10698	-1.13356	-1.16091	-1.22972	-1.16647	-1.24789
43	2169.8	H4N5F1E1	-0.399839	-0.488419	-0.456113	-0.507882	-0.426853	-0.444862	-0.607547	-0.496099	-0.59925	-0.507551	-0.445696	-0.614223	-0.583518	-0.70974	-0.642612	-0.60787	-0.620433	-0.552692	-0.64424	-0.573311	-0.552802	-0.6822	-0.704669	-0.630765	-0.536442	-0.725098	-0.835054	-0.645726		-0.430202	-0.545199	-0.448755	-0.47416	-0.43528	-0.526556	-0.664166	-0.572056	-0.62869	-0.486801	-0.412943	-0.5777	-0.770281	-0.692089	-0.616219	-0.852882	-0.750837	-0.744194
44	2174.8	H6N5F1	-0.889233	-0.93656	-1.0078	-1.53686	-1.02346	-1.02507	-1.05677	-1.06342	-1.26132	-0.975171	-1.04771	-1.02548	-0.972192	-1.05388	-1.13584	-1.24087	-1.09946	-1.1423	-1.06384	-1.11715	-1.06306	-1.10481	-1.37776	-1.2377	-1.1266	-1.17278	-1.22628	-1.15888		-1.11958	-1.42176	-0.973519	-1.05923	-1.01711	-1.11404	-1.32983	-1.1517	-1.10037	-1.08713	-1.06119	-0.995606	-1.19214	-1.28848	-1.20932	-1.34984	-1.27185	-1.30574
45	2185.3	H5N5E1	-0.248833	-0.26665	-0.0967341	-0.391195	-0.219297	-0.214173	-0.395567	-0.290033	-0.367764	-0.313488	0.0348883	-0.453391	-0.307975	-0.321207	-0.333137	-0.464324	-0.358076	-0.22797	-0.393557	-0.297342	-0.386429	-0.385986	-0.476776	-0.461108	-0.703246	-0.401436	-0.477426	-0.459045		-0.278678	-0.339133	-0.115705	-0.487669	-0.309208	-0.248874	-0.46862	-0.318416	-0.444567	-0.390711	-0.0266403	-0.394291	-0.503869	-0.454994	-0.201809	-0.465648	-0.420635	-0.154102
46	2209.29	H5N4L2	-0.41954	-0.488777	-0.528163	-0.634945	-0.50476	-0.536173	-0.573008	-0.622008	-0.623168	-0.601538	-0.61737	-0.533666	-0.533868	-0.610985	-0.640336	-0.758724	-0.622895	-0.720359	-0.499571	-0.668927	-0.589405	-0.548625	-0.638469	-0.718091	-0.706629	-0.604773	-0.658256	-0.607312		-0.443566	-0.505589	-0.513027	-0.620496	-0.505869	-0.601268	-0.671839	-0.721271	-0.729655	-0.587601	-0.667715	-0.514597	-0.675572	-0.728751	-0.747952	-0.733954	-0.752829	-0.838494
47	2227.81	H5N5E1Ac1	-0.509237	-0.547082	-0.631502	-0.629827	-0.590962	-0.593041	-0.610758	-0.631502	-0.649675	-0.650653	-0.596405	-0.584088	-0.484374	-0.521708	-0.582948	-0.599343	-0.568501	-0.510322	-0.495776	-0.551356	-0.509142	-0.543513	-0.62458	-0.648865	-0.789448	-0.566966	-0.636009	-0.589524		-0.507692	-0.565397	-0.598933	-0.631252	-0.560828	-0.686937	-0.649269	-0.676351	-0.705522	-0.715977	-0.66137	-0.578164	-0.555371	-0.664905	-0.673378	-0.70747	-0.70404	-0.692363
48	2231.7	H6N6	-0.732875	-0.885698	-0.846394	-0.99005	-0.90283	-0.900386	-0.923772	-0.87902	-1.00865	-0.90486	-0.864651	-0.973066	-0.882795	-1.00293	-1.03805	-1.05875	-1.02449	-1.01495	-0.984917	-0.925611	-0.965665	-1.03751	-1.08309	-1.10254	-1.16245	-1.12205	-1.18061	-1.03273		-0.804823	-0.882291	-0.845199	-1.01444	-0.90961	-0.987699	-0.989512	-0.979955	-1.29681	-1.05412	-0.877201	-0.947491	-1.17734	-1.09193	-1.1052	-1.26908	-1.18943	-1.13387
49	2255.28	H5N4L1E1	0.718983	0.731157	0.696832	0.618425	0.774989	0.655266	0.726401	0.639213	0.648796	0.587967	0.672857	0.7697	0.64325	0.607417	0.56159	0.565916	0.631119	0.484383	0.753994	0.671903	0.646875	0.65978	0.731001	0.666134	0.678463	0.739803	0.76541	0.632715		0.7222	0.692407	0.700164	0.617482	0.772617	0.656812	0.698428	0.609773	0.603636	0.586945	0.637459	0.777798	0.642356	0.680267	0.644096	0.743088	0.666318	0.601976
50	2269.35	H5N5E1Ac2	-0.798956	-0.850287	-0.928831	-0.903424	-0.912301	-0.924699	-0.906553	-0.91116	-0.929758	-0.900389	-0.901029	-0.883943	-0.346224	-0.371143	-0.554112	-0.711129	-0.571592	-0.428784	-0.4509	-0.482118	-0.495984	-0.499937	-0.600247	-0.540912	-0.882799	-0.622969	-0.728449	-0.497242		-0.821593	-0.843396	-0.879925	-0.820076	-0.814955	-0.998619	-0.955243	-1.00605	-0.94347	-0.914417	-0.879089	-0.884942	-0.580624	-0.69843	-0.767089	-0.735881	-0.707486	-0.85365
51	2285.31	H5N5F1L1	-0.21879	-0.295335	-0.367402	-0.349428	-0.316733	-0.377802	-0.346291	-0.368807	-0.382228	-0.350994	-0.363318	-0.298732	-0.457283	-0.479022	-0.484729	-0.479544	-0.506775	-0.635816	-0.487157	-0.489164	-0.507411	-0.50942	-0.548605	-0.626748	-0.464812	-0.511736	-0.594003	-0.584426		-0.26653	-0.255437	-0.332138	-0.344654	-0.315197	-0.416466	-0.371468	-0.400945	-0.435301	-0.386992	-0.407312	-0.31978	-0.613409	-0.603704	-0.618919	-0.719554	-0.682002	-0.659909
52	2301.32	H5N4E2	1.3928	1.35	1.34232	1.40765	1.37755	1.29634	1.48415	1.4764	1.52009	1.47229	1.45855	1.53548	1.42821	1.47954	1.47864	1.54324	1.47769	1.56013	1.50607	1.50731	1.54084	1.46835	1.54339	1.5096	1.55557	1.54589	1.55619	1.55701		1.43297	1.49727	1.37725	1.37653	1.39181	1.40151	1.57409	1.54711	1.5274	1.45017	1.44809	1.50291	1.5626	1.60139	1.5186	1.59985	1.65291	1.58633
53	2320.6	H6N5F2	-0.633438	-0.682168	-0.81747	-0.769768	-0.79346	-0.760286	-0.776066	-0.793877	-0.762668	-0.655893	-0.770434	-0.740917	-0.938406	-1.01431	-1.02872	-1.11714	-1.14603	-0.924759	-1.05835	-1.07989	-1.03476	-1.07428	-1.15411	-1.14452	-1.01075	-0.99122	-1.12999	-0.933272		-0.655901	-0.665512	-0.743692	-0.729228	-0.726518	-0.850865	-0.841066	-0.852784	-0.730437	-0.823759	-0.762289	-0.746747	-0.969947	-1.24686	-1.19497	-1.17382	-1.16715	-1.21471
54	2326.83	H4N6F1L1	-0.649867	-0.689503	-0.733392	-0.776796	-0.774852	-0.734501	-0.615076	-0.783115	-0.820224	-0.782926	-0.775147	-0.729384	-0.785307	-0.795278	-0.88648	-0.898697	-0.908748	-0.805946	-0.859672	-0.924466	-0.890224	-0.907373	-0.92566	-1.01259	-0.92359	-0.906447	-0.894785	-0.885257		-0.663593	-0.697944	-0.658642	-0.782027	-0.648139	-0.733319	-0.820241	-0.820731	-0.849571	-0.850486	-0.750688	-0.731261	-0.884907	-0.995362	-0.949898	-0.940784	-0.988759	-0.920213
55	2331.34	H5N5F1E1	0.401896	0.131184	0.414779	0.0357422	0.241662	0.286376	0.298497	0.426101	-0.0367398	0.177695	0.458584	0.111767	0.344392	0.156237	0.230687	0.233893	0.148434	0.264383	0.193308	0.393953	0.352949	0.115446	0.236449	0.263061	0.0359579	0.0955859	-0.153152	0.307587		0.381392	0.0216827	0.358726	0.0711723	0.223469	0.264177	0.241721	0.370692	-0.0383891	0.254234	0.505343	0.148494	-0.00768619	0.410936	0.244796	0.0290733	0.124993	0.203717
56	2347.31	H6N5E1	-0.1739	-0.131934	-0.194385	-0.0735256	-0.217402	-0.20234	-0.238383	-0.331624	-0.261462	-0.363008	-0.179993	-0.267659	-0.331858	-0.393873	-0.497316	-0.354143	-0.398558	-0.384353	-0.445246	-0.419933	-0.402616	-0.435529	-0.478945	-0.440624	-0.463633	-0.35836	-0.561635	-0.398994		-0.20041	-0.175884	-0.219556	-0.0884967	-0.279778	-0.322674	-0.239373	-0.430657	-0.278395	-0.378282	-0.171058	-0.235065	-0.43919	-0.48074	-0.533467	-0.572096	-0.642848	-0.335495
57	2355.26	H5N4F1L2	-0.238837	-0.352325	-0.304683	-0.508015	-0.334375	-0.348417	-0.309946	-0.405619	-0.392804	-0.369654	-0.414619	-0.286837	-0.112098	-0.169762	-0.21	-0.368963	-0.199561	-0.258004	-0.0652611	-0.358763	-0.150398	-0.132086	-0.261669	-0.33111	-0.208465	-0.201578	-0.274683	-0.122655		-0.264284	-0.345622	-0.320933	-0.436933	-0.292232	-0.360511	-0.449166	-0.470231	-0.380106	-0.366772	-0.42171	-0.256805	-0.174646	-0.308338	-0.320725	-0.32912	-0.305589	-0.462211
58	2372.3	H4N6F1E1	-0.181319	-0.154513	-0.164488	-0.213165	-0.315251	-0.123355	0.224708	-0.173695	-0.272199	-0.318794	-0.116498	-0.114766	-0.474718	-0.423211	-0.501796	-0.278609	-0.585117	-0.481115	-0.582539	-0.673047	-0.559136	-0.551663	-0.489419	-0.46935	-0.619065	-0.582785	-0.39991	-0.477147		-0.172511	-0.1285	0.013027	-0.338953	-0.00353088	0.0905205	-0.202961	-0.108779	-0.206286	-0.225866	-0.0477399	-0.210426	-0.579485	-0.612167	-0.53883	-0.440799	-0.655996	-0.243886
59	2401.33	H5N4F1L1E1	-0.0219623	-0.0872595	-0.0212139	-0.015073	0.0307402	-0.0704157	-0.12487	-0.0222046	0.000842699	-0.18473	-0.0789378	0.0256158	-0.221968	-0.179159	-0.0716255	-0.116346	-0.112649	-0.183064	-0.180057	-0.408846	-0.316603	-0.198002	-0.203235	-0.436976	-0.149024	-0.116475	-0.00720941	-0.177489		-0.0240093	-0.132727	0.0124776	-0.0541278	0.00904104	-0.0996377	-0.2104	-0.0350502	-0.0498817	-0.176327	-0.0504593	0.00483738	-0.0420486	-0.028098	-0.152582	-0.0170021	-0.0548351	-0.332456
60	2412.83	H5N5L2	-1.22721	-1.27497	-1.18142	-1.18262	-1.17568	-1.15405	-1.15785	-1.16746	-1.69138	-1.58176	-1.20168	-1.18106	-1.08714	-1.11739	-1.22411	-1.23924	-1.43055	-1.14037	-1.1469	-1.20826	-1.17125	-1.20598	-1.27816	-1.26679	0	-1.23354	-1.28877	-1.2615		-1.2818	0	-1.62339	0	-1.11159	-1.24197	-1.22917	-1.25269	0	0	-1.40374	-1.15449	-1.27512	-1.33059	-1.55357	-1.31972	-1.31507	-1.43644
61	2431.86	H5N5F2L1	-0.64242	-0.725481	-0.789505	-0.779367	-0.777255	-0.759681	-0.792563	-0.79403	-0.847963	-0.8297	-0.790994	-0.80517	-0.922406	-0.915919	-1.01085	-0.942152	-1.05572	-0.946885	-0.937882	-1.03592	-0.989589	-1.03412	-1.02254	-1.07346	-1.17202	-1.03062	-1.11723	-1.09241		-0.685999	-0.721071	-0.738983	-0.942976	-0.734658	-0.822946	-0.81525	-0.839903	-1.00255	-0.996468	-0.919902	-0.794576	-1.07538	-1.09329	-1.0964	-1.07361	-1.16792	-1.0533
62	2447.34	H5N4F1E2	0.514097	0.653653	0.623384	0.680799	0.557745	0.596202	0.516761	0.667531	0.596679	0.496316	0.674051	0.452346	0.265494	0.255039	0.288187	0.428313	0.294404	0.366432	0.101022	0.192538	0.229636	0.317155	0.238233	0.33065	0.462663	0.114852	0.348369	0.154606		0.504476	0.667341	0.576126	0.685005	0.522785	0.577072	0.568807	0.690412	0.60872	0.588338	0.714906	0.411036	0.379575	0.254837	0.487283	0.492114	0.346123	0.636466
63	2458.31	H5N5LIE1	-0.790934	-0.865491	-0.901649	-0.878383	-0.888515	-0.892331	-0.923103	-0.917501	-0.978963	-0.931642	-0.968447	-0.919406	-0.905277	-0.873934	-0.957753	-0.983647	-0.99938	-0.859762	-0.966372	-0.988834	-0.923905	-0.96806	-1.01677	-1.04748	-1.11268	-0.958385	-1.05466	-0.88056		-0.820138	-0.85927	-0.900712	-1.02576	-0.868794	-1.00667	-0.957401	-0.998364	-1.07353	-1.13868	-1.00102	-0.883159	-0.9987	-1.04719	-1.15188	-1.08602	-1.04091	-1.15099
64	2493.3	H6N5F1E1	-0.596929	-0.696389	-0.617504	-0.727964	-0.685198	-0.692334	-0.72998	-0.723791	-0.758338	-0.703976	-0.647939	-0.726634	-0.744796	-0.860418	-0.862559	-0.898758	-0.904114	-0.838884	-0.883848	-0.897518	-0.858057	-0.883061	-0.968092	-0.965706	-0.839967	-0.932048	-1.00273	-0.853975		-0.663113	-0.727478	-0.676597	-0.748189	-0.709103	-0.768013	-0.806343	-0.82065	-0.742316	-0.730124	-0.633523	-0.710572	-0.948832	-0.918668	-0.898578	-0.969634	-0.975392	-0.863335
65	2504.32	H5N5E2	-0.69334	-0.689646	-0.609696	-0.488064	-0.710726	-0.614107	-0.793467	-0.511084	-0.713899	-0.756978	-0.599346	-0.849334	-0.75438	-0.805546	-0.878948	-0.667487	-0.884357	-0.573225	-0.944718	-0.899183	-0.897918	-0.888135	-0.959993	-0.990378	-1.16093	-1.00945	-0.897655	-0.95341		-0.72934	-0.702166	-0.603139	-0.733774	-0.72383	-0.678024	-0.769594	-0.457222	-0.645482	-0.915908	-0.683493	-0.825825	-0.940801	-0.981181	-0.873718	-0.866026	-0.96108	-0.677597
66	2620.38	H6N5L1E1	-0.295574	-0.210444	-0.329941	-0.241057	-0.208409	-0.295553	-0.339996	-0.517056	-0.454269	-0.517575	-0.382044	-0.424301	-0.306823	-0.393536	-0.689068	-0.505233	-0.475226	-0.557875	-0.382431	-0.418141	-0.493476	-0.480258	-0.437344	-0.420629	-0.502623	-0.361784	-0.510407	-0.526508		-0.307009	-0.231609	-0.325922	-0.243809	-0.271974	-0.45559	-0.367504	-0.658929	-0.457588	-0.576794	-0.372555	-0.356011	-0.622022	-0.524303	-0.670792	-0.529673	-0.727088	-0.470713
67	2650.37	H5N5F1E2	-0.0643439	-0.181541	0.122015	-0.212747	0.00505571	0.079908	-0.20398	0.0380071	-0.263041	-0.0825712	0.223682	-0.382808	-0.317049	-0.465281	-0.360855	-0.254513	-0.463216	-0.254326	-0.5537	-0.322831	-0.396997	-0.486364	-0.559438	-0.367736	-0.448723	-0.56632	-0.684891	-0.521832		-0.0886914	-0.169533	0.0689563	-0.200114	-0.0120107	0.0481629	-0.229135	0.0270325	-0.266633	-0.0154829	0.274449	-0.386307	-0.604687	-0.327925	-0.195766	-0.404916	-0.366202	-0.0169874
68	2666.39	H6N5E2	-0.179743	-0.169834	-0.263857	-0.0165561	-0.221735	-0.195968	-0.224019	-0.309597	-0.296711	-0.270575	-0.28133	-0.284543	-0.486309	-0.50514	-0.691353	-0.532925	-0.619635	-0.523787	-0.661151	-0.666465	-0.522772	-0.597477	-0.731649	-0.642127	-0.635595	-0.631339	-0.823235	-0.604572		-0.164418	-0.177912	-0.298424	-0.012843	-0.28736	-0.344533	-0.22152	-0.470902	-0.286273	-0.342389	-0.296052	-0.250867	-0.647179	-0.693927	-0.825816	-0.867584	-0.842483	-0.557027
69	2720.36	H6N5F1L2	-1.07757	-1.11102	-1.15557	-1.21736	-1.12727	-1.14723	-1.18505	-1.19133	-1.2419	-1.12682	-1.23917	-1.18838	-1.08726	-1.1593	-1.26226	-1.33899	-1.25194	-1.22896	-1.1735	-1.32393	-1.16711	-1.21771	-1.31759	-1.37627	-1.2012	-1.29674	-1.34897	-1.241		-1.13922	-1.07363	-1.14133	-1.19066	-1.11999	-1.23708	-1.28678	-1.27134	-1.21729	-1.20782	-1.18052	-1.14238	-1.27642	-1.34637	-1.37095	-1.37569	-1.26285	-1.43995
70	2766.37	H6N5F1L1E1	-0.964026	-1.04134	-0.990956	-0.817689	-0.901104	-1.02875	-1.1961	-1.02126	-0.971282	-1.08501	-1.07436	-1.0097	-1.15774	-1.09807	-1.1672	-1.127	-1.12877	-1.1136	-1.19572	-1.30497	-1.32465	-1.21224	-1.22503	-1.4336	-1.13739	-1.12381	-1.1276	-1.1496		-0.963618	-1.03073	-0.960101	-0.867753	-0.965147	-1.16756	-1.17245	-1.12967	-0.941054	-1.15295	-1.00053	-1.007	-1.12786	-1.1131	-1.30071	-1.1364	-1.15573	-1.41112
71	2813.41	H6N5F1E2	-0.845076	-0.935784	-0.846121	-0.629444	-0.771141	-0.808864	-1.10423	-0.810584	-0.817563	-0.870742	-0.821769	-0.930831	-1.20696	-1.27309	-1.24197	-1.23621	-1.30071	-1.141	-1.34882	-1.39316	-1.36702	-1.28788	-1.41644	-1.66323	-1.23678	-1.39845	-1.42562	-1.32042		-0.850873	-0.927357	-0.82548	-0.712259	-0.856412	-0.980248	-1.0669	-0.901434	-0.854973	-0.946744	-0.768988	-0.934878	-1.30006	-1.30994	-1.35537	-1.38273	-1.33316	-1.25967
72	2894.36	H6N5L2E1	-0.399403	-0.29596	-0.46517	-0.485403	-0.228169	-0.372259	-0.405874	-0.549746	-0.642006	-0.537006	-0.537589	-0.495741	-0.381345	-0.516328	-0.792111	-0.640142	-0.624427	-0.768643	-0.422722	-0.507611	-0.542137	-0.604036	-0.56792	-0.491738	-0.598871	-0.510037	-0.519113	-0.733953		-0.426517	-0.306514	-0.458731	-0.51167	-0.268807	-0.517592	-0.438135	-0.638431	-0.67803	-0.60796	-0.588762	-0.444485	-0.806519	-0.638708	-0.653184	-0.564613	-0.757301	-0.675909
73	2940.37	H6N5L1E2	0.547422	0.61588	0.461258	0.585553	0.627998	0.575774	0.597446	0.546493	0.390716	0.51561	0.454789	0.480437	0.497256	0.469059	0.218851	0.413794	0.308982	0.328519	0.435505	0.442475	0.499572	0.356033	0.348129	0.484917	0.3782	0.331513	0.301312	0.238871		0.56495	0.650207	0.449407	0.580064	0.586529	0.477977	0.624579	0.448146	0.413309	0.47842	0.408742	0.522687	0.212519	0.311707	0.333418	0.330009	0.231365	0.460831
74	2986.44	H6N5E3	0.21417	0.214299	0.0796383	0.435665	0.244111	0.216909	0.169665	0.28207	0.171608	0.231473	0.145726	0.186009	-0.12274	-0.0722074	-0.164556	0.0932593	-0.227787	0.0092573	-0.299653	-0.265163	-0.101984	-0.229356	-0.384527	-0.234621	-0.186325	-0.243595	-0.305457	-0.30142		0.287461	0.23026	0.0836569	0.370127	0.16405	0.0703934	0.269072	0.240571	0.180726	0.184012	0.106193	0.17202	-0.243168	-0.108155	-0.26238	-0.353234	-0.280407	-0.129102
75	3040.35	H6N5F1L2E1	-0.964874	-1.04714	-0.99785	-0.815142	-0.775284	-0.980311	-1.14144	-0.925726	-0.954078	-1.0325	-1.07132	-0.958164	-1.13615	-1.07249	-1.09385	-1.04191	-1.1154	-1.10394	-1.12201	-1.3479	-1.30564	-1.18967	-1.21892	-1.43707	-1.15606	-1.09507	-1.0098	-1.19621		-0.935567	-1.033	-0.941561	-0.960816	-0.86447	-1.12824	-1.17522	-1.02362	-1.01255	-1.15189	-1.0598	-0.958197	-1.17247	-0.988613	-1.21395	-1.0433	-1.04927	-1.40962
76	3086.42	H6N5F1L1E2	-7.98853e-05	-0.213413	-0.0618449	0.300464	0.182004	-0.0192397	-0.343694	0.168276	0.149433	-0.067372	-0.0668382	0.0781314	-0.434958	-0.14002	-0.0606634	0.0706437	-0.17474	-0.0491456	-0.413113	-0.638003	-0.52315	-0.374407	-0.427705	-0.780346	-0.240152	-0.192808	-0.0702821	-0.308089		0.055632	-0.237507	0.0271349	0.161547	0.0437286	-0.193928	-0.210662	0.161693	0.110717	-0.114808	-0.0270415	0.0382773	-0.121203	0.0994992	-0.284907	-0.0712943	0.0112726	-0.521599
77	3132.43	H6N5F1E3	-1.1273	-1.10071	-1.19124	-0.732797	-1.07311	-1.11198	-1.28051	-0.964309	-1.06382	-1.11964	-1.22024	-1.14804	-1.39596	-1.43369	-1.45729	-1.32336	-1.4373	-1.30959	-1.99268	0	-1.54799	-1.48193	-1.62154	-1.88457	-1.43793	-1.5366	-1.50786	-1.58706		-1.13111	-1.03523	-1.18147	-0.802647	-1.17044	-1.28525	-1.19561	-1.03365	-1.10337	-1.2448	-1.20075	-1.17204	-1.49758	-1.49518	-1.57186	-1.55698	-1.53305	-1.54386
78	3259.34	H7N6L2E1	-0.965442	-0.708625	-1.00869	-0.944225	-0.859302	-0.854993	-0.864311	-0.994318	-1.12859	-0.94041	-1.12397	-1.02605	-0.824505	-1.1113	-1.25928	-1.09681	-1.1801	-1.17686	-1.13606	-1.0531	-1.1821	-1.11065	-1.29729	-1.15822	-1.12731	-1.09932	-1.17489	-1.27865		-0.955873	-0.695558	-1.02822	-0.982017	-0.8767	-1.05664	-0.827836	-1.13232	-1.1209	-1.01908	-1.17059	-0.97632	-1.30105	-1.21938	-1.18436	-1.30161	-1.37482	-1.12425
79	3305.41	H7N6L1E2	-0.988105	-0.821159	-1.12871	-0.869438	-1.0077	-0.957343	-0.950439	-1.03517	-1.12981	-0.943466	-1.13766	-1.05067	-1.15504	-1.32593	-1.38514	-1.18041	-1.46224	-1.24047	-1.47394	-1.38669	-1.37241	-1.34845	-1.61103	-1.43692	-1.35695	-1.43606	-1.52507	-1.51401		-0.960078	-0.829947	-1.15452	-0.933016	-1.0539	-1.1714	-0.850562	-1.12458	-1.12999	-1.01816	-1.20238	-1.05804	-1.48453	-1.40157	-1.40966	-1.69517	-1.58101	-1.29762
80	3532.36	H7N6L3E1	-1.13837	-0.896093	-1.19418	-1.30521	-0.902841	-1.02075	-1.05362	-1.21179	-1.30868	-1.11685	-1.35335	-1.21921	-0.925326	-1.27216	-1.40088	-1.2847	-1.40025	-1.50361	-1.23522	-1.13864	-1.30139	-1.23753	-1.42132	-1.22549	-1.24001	-1.2126	-1.17929	-1.48494		-1.16127	-0.878919	-1.21996	-1.3549	-0.883384	-1.26001	-1.04759	-1.28097	-1.35039	-1.21248	-1.4296	-1.14906	-1.54153	-1.38073	-1.27286	-1.39948	-1.47198	-1.37643
81	3578.43	H7N6L2E2	-0.937345	-0.706341	-1.04307	-0.9895	-0.819095	-0.848606	-0.868698	-0.977946	-1.07015	-0.87612	-1.13369	-1.0154	-0.998554	-1.19872	-1.32214	-1.07447	-1.39671	-1.28915	-1.34393	-1.15984	-1.21166	-1.27489	-1.472	-1.23152	-1.22594	-1.22301	-1.29208	-1.44272		-0.909453	-0.694193	-1.06791	-1.06031	-0.818542	-1.09471	-0.80401	-1.01691	-1.12603	-0.93906	-1.1976	-0.99795	-1.51645	-1.34195	-1.26264	-1.45848	-1.47285	-1.24822
82	3624.44	H7N6L1E3	-1.33815	-1.23807	-1.5084	-1.30146	-1.336	-1.339	-1.3775	-1.36054	-1.4232	-1.2722	-1.48375	-1.3788	-1.61739	-1.74141	-1.72191	-1.53421	-2.342	-1.68521	0	-1.73826	-1.75923	-1.80335	-2.45143	-1.84687	-1.73732	-1.81461	-1.8553	-2.04345		-1.29008	-1.19954	-1.50888	-1.38743	-1.38436	-1.57232	-1.26475	-1.32486	-1.45121	-1.35693	-1.579	-1.43069	-2.08122	-1.81267	-1.85545	-2.1545	-2.06875	-1.79574
83	3678.35	H7N6F1L3E1	-1.64876	-1.69389	-1.71264	-1.62225	-1.42547	-1.63789	-1.78921	-1.62856	-1.61074	-1.61565	-1.81464	-1.64404	-1.93599	-1.78231	-1.75252	-1.69471	-1.8336	-1.77821	-2.00334	0	0	-2.02961	-2.42719	0	-1.95687	-1.70531	-1.58702	-1.88638		-1.62063	-1.8456	-1.66245	-2.15092	-1.52207	-1.80816	-1.75449	-1.65569	-1.68807	-1.73664	-1.78181	-1.64332	-1.86588	-1.70934	-1.85761	-1.79809	-1.72822	-2.53365
84	3724.31	H7N6F1L2E2	-1.57797	-1.66477	-1.64265	-1.40612	-1.41486	-1.59924	-1.82755	-1.50154	-1.42004	-1.52511	-1.69525	-1.50691	0	-1.8072	-1.72591	-1.50756	-1.86747	-1.74432	0	0	0	-2.11736	0	0	-1.70523	-1.78828	-1.75201	-1.93392		-1.5004	-1.62648	-1.5808	-1.59374	-1.50867	-1.77559	-1.69571	-1.45098	-1.53351	-1.64276	-1.71677	-1.57485	-1.90996	-1.68453	-1.92186	-1.89705	-1.77388	-2.03867
[truncated: 23 more columns]
