# Supplementary material for: Elevated level of multibranched complex glycan reveals an allergic tolerance status
Source: Clin Proteomics. 2024 Jun 8;21:40. doi: 10.1186/s12014-024-09491-8 (PMC11161957; doi:10.1186/s12014-024-09491-8)
Supplement: Supplementary file 2 — Supplementary material 2. [file 12014_2024_9491_MOESM2_ESM.xlsx]

## Sheet: Table S4 Calculation formula
	Without AIT	Time1 after AIT	Time2 after AIT	p Value (Time1/Without)	p Value (Time2/Without)
Mannose	5.05074	4.14688	4.68662	0.0028**	0.3142
Hybrid	1.64304	1.55957	1.75019	0.4516	0.3659
Bisecting	9.16136	8.62029	10.0602	0.3185	0.1172
Bi-antennary	74.6838	75.9214	71.934	0.3656	0.0124*
Tri-antennary	7.24838	7.47462	9.0834	0.731	0.0205*
Tetra-antennary	1.28859	1.36471	1.52031	0.595	0.0261*
Fucose	36.8641	35.4687	37.7309	0.2573	0.5212
α2, 3 sialic acid	8.45464	8.16905	8.57205	0.3469	0.7228
α2, 6 sialic acid	52.799	56.7668	54.1173	0.0009***	0.2832
Lewis	2.55666	2.67943	2.99685	0.4856	0.0613
Complex	92.384	93.4117	92.5975	0.0093**	0.618
Muti-branched	8.53697	8.83932	10.6037	0.6951	0.0229*
Mannose:1257.22+1419.23+1581.24+1743.25+1905.22+2067.68
Hybrid:1621.54+1779.29+1824.64+1941.68+2098.71+2144.75
Bisecting: 1541.54+1688.29+1703.61+1850.30+1866.26+2012.31+2023.29+2123.75+2140.30+2158.78+2169.80+2185.30+2227.81+2269.35+2285.31+2331.34+2412.83+2431.86+2458.31+2504.32+2650.37
Bi-antennary: 1484.53+1501.26+1647.27+1663.27+1809.28+1820.31+1919.67+1936.24+1966.27+1982.28+2082.29+2128.28+2209.29+2255.28+2301.32+2355.26+2401.33+2447.34
Tri-antennary: 2028.27+2174.80+2320.60+2347.31+2493.30+2620.38+2666.39+2720.36+2766.37+2813.41+2894.36+2940.37+2986.44+3040.35+3086.42+3132.43
Tetra-antennary: 2053.80+2231.70+2326.83+2372.30+3259.34+3305.41+3532.36+3578.43+3624.44+3678.35+3724.31
Fucose: 1282.23+1444.24+1484.53+1621.54+1647.27+1688.29+1763.29+1809.28+1850.30+1919.67+1966.27+2012.31+2053.80+2082.29+2128.28+2158.78+2169.80+2174.80+2285.31+2320.60+2326.83+2331.34+2355.26+2372.30+2401.33+2431.86+2447.34+2493.30+2650.37+2720.36+2766.37+2813.41+3040.35+3086.42+3132.43+3678.35+3724.31
α2, 3 sialic acid:(1919.67+2123.75+2209.29+2326.83+2355.26+2412.83)+0.75*(3532.36+3678.35)+0.67*(2720.36+2894.36+3040.35)+0.5*(1936.24+2082.29+2098.71+2140.30+2255.28+2285.31+2331.34+2401.33+2431.86+2458.31+3259.34+3578.43+3724.31)+0.33*(2620.38+2766.37+2940.37+3086.42)+0.25*(3305.41+3624.44)
α2, 6 sialic acid:(1617.28+1763.29+1779.29+1820.31+1941.68+1966.27+2023.29+2169.80+2301.32+2372.30+2447.34+2504.32+2650.37+2986.44+3132.43)+0.75*3624.44+0.67*(2666.39+2813.41+2940.37+3086.42)+0.5*(1982.28+2128.28+2144.75+2185.30+2227.81+2255.28+2269.35+2401.33+2458.31+3305.41+3578.43+3724.31)+0.33*(2347.31+2493.30+2620.38+2766.37+2894.36+3040.35)+0.25*(3259.34+3532.36+3678.35)
Lewis:2158.78+2320.60+2355.26+2401.33+2431.86+3040.35+3086.42
Complex:1339.25+1484.53+1501.26+1541.54+1647.27+1663.27+1688.29+1703.61+1809.28+1820.31+1850.30+1866.26+1936.24+1966.27+1982.28+2012.31+2023.29+2028.27+2053.80+2082.29+2123.75+2128.28+2140.30+2158.78+2169.80+2174.80+2185.30+2209.29+2227.81+2231.70+2255.28+2269.35+2285.31+2301.32+2320.60+2326.83+2331.34+2347.31+2355.26+2372.30+2401.33+2412.83+2431.86+2447.34+2458.31+2493.30+2504.32+2620.38+2650.37…
Muti-branched: 2028.27+2174.80+2320.60+2347.31+2493.30+2620.38+2666.39+2720.36+2766.37+2813.41+2894.36+2940.37+2986.44+3040.35+3086.42+3132.43+2053.80+2231.70+2326.83+2372.30+3259.34+3305.41+3532.36+3578.43+3624.44+3678.35+3724.31
